# Supplementary material for: The imbalance in the complement system and its possible physiological mechanisms in patients with lung cancer
Source: BMC Cancer. 2019 Mar 6;19:201. doi: 10.1186/s12885-019-5422-x (PMC6404310; doi:10.1186/s12885-019-5422-x)
Supplement: Supplementary file 1 — Table S1. Datasets from microarray-based transcriptomic and RNA-Seq analyses extracted from published publications. (XLSX 166 kb) [file 12885_2019_5422_MOESM1_ESM.xlsx]

## Sheet: Reference 1
Table S1 Datasets of microarray-based transcriptomic and RNA-Seq analysis extracted from published publications
Reference 1 (Expression Atlas version: 3.1)
Abdueva D, Wing M, Schaub B, Triche T, Davicioni E.Quantitative expression profiling in formalin-fixed paraffin-embedded samples by affymetrix microarrays.J Mol Diagn. 2010;12(4):409-17. doi: 10.2353/jmoldx.2010.090155.
GEO Number:GSE19249	Expression Atlas:E-GEOD-19249
Gene ID	Gene Name	Design Element	'lung cancer' vs 'normal' in 'lung; Fresh-frozen tissue'.p-value	'lung cancer' vs 'normal' in 'lung; Fresh-frozen tissue'.log2foldchange	'lung cancer' vs 'normal' in 'lung; Fresh-frozen tissue'.t-statistic	'colon cancer' vs 'normal' in 'colon; Formalin-fixed paraffin-embedded tissue'.p-value	'colon cancer' vs 'normal' in 'colon; Formalin-fixed paraffin-embedded tissue'.log2foldchange	'colon cancer' vs 'normal' in 'colon; Formalin-fixed paraffin-embedded tissue'.t-statistic	'lung cancer' vs 'normal' in 'lung; Formalin-fixed paraffin-embedded tissue'.p-value	'lung cancer' vs 'normal' in 'lung; Formalin-fixed paraffin-embedded tissue'.log2foldchange	'lung cancer' vs 'normal' in 'lung; Formalin-fixed paraffin-embedded tissue'.t-statistic	'colon cancer' vs 'normal' in 'colon; Fresh-frozen tissue'.p-value	'colon cancer' vs 'normal' in 'colon; Fresh-frozen tissue'.log2foldchange	'colon cancer' vs 'normal' in 'colon; Fresh-frozen tissue'.t-statistic
ENSG00000175899	A2M	217757_at	6.55345e-07	-2.9	-21.444				1.28358e-05	-2.9	-11.7166	0.00706279	-1.1	-4.09695
ENSG00000130208	APOC1	204416_x_at	1.35904e-05	-1.9	-12.3864				0.00743336	-1.3	-4.14379
ENSG00000189058	APOD	201525_at	2.06184e-05	-3.1	-11.5576				0.0348166	-1.5	-2.96566
ENSG00000091583	APOH	205216_s_at	0.000125594	-1.9	-8.50345
ENSG00000128335	APOL2	221653_x_at	0.000402108	-1.1	-6.96921
ENSG00000128284	APOL3	221087_s_at	1.50558e-05	-3.8	-12.1707				7.54435e-05	-3.5	-8.91615
ENSG00000184831	APOO	221620_s_at	2.5262e-05	2	11.1726				6.47605e-05	3.1	9.13827
ENSG00000173372	C1QA	218232_at	0.00128924	-1.2	-5.66622
ENSG00000173369	C1QB	202953_at	1.71521e-06	-3	-17.7916				8.07755e-05	-1.6	-8.8303
ENSG00000108561	C1QBP	208910_s_at	1.08266e-05	2.2	12.8715				0.00017502	2	7.86914
ENSG00000082196	C1QTNF3	220988_s_at							0.00753601	-1.2	-4.13257
ENSG00000159403	C1R	212067_s_at	2.75096e-05	-3.8	-11.0196	0.0304503	-1.2	-4.10456				0.0123535	-1.3	-3.73894
ENSG00000139178	C1RL	218983_at	0.000133925	-2.2	-8.41321				0.000362511	-2.1	-7.01789
ENSG00000182326	C1S	208747_s_at	5.56384e-06	-2.5	-14.366				0.00353916	-1.1	-4.76727	0.00796238	-1.2	-4.02217
ENSG00000166278	C2	203052_at	1.42998e-05	-2.4	-12.2759				0.00926747	-1.1	-3.96391
ENSG00000125730	C3	217767_at	8.16074e-08	-6.5	-34.01				6.88605e-06	-3.8	-12.918	0.00350909	-2.3	-4.53626
ENSG00000171860	C3AR1	209906_at	0.000211127	-1.9	-7.78985
ENSG00000123838	C4BPA	205654_at	1.00912e-07	-6.3	-32.7803				9.78255e-07	-3.8	-17.7703
ENSG00000123843	C4BPB	208209_s_at	9.99625e-05	-1.4	-8.84047
ENSG00000106804	C5	205500_at	0.000215519	-2.2	-7.76221				0.0128365	-1.2	-3.71014
ENSG00000197405	C5AR1	220088_at	3.36967e-06	-3.3	-15.7446				0.00010932	-2.9	-8.438
ENSG00000112936	C7	202992_at	3.3295e-06	-3.9	-15.7935				0.000240337	-1.5	-7.50138	6.63385e-05	-3.4	-7.16827
ENSG00000021852	C8B	206979_at	0.000411656	-1.3	-6.9375
ENSG00000026508	CD44	204489_s_at	0.000269522	-1.1	-7.46649				0.000234723	-2	-7.52777
ENSG00000026508	CD44	204490_s_at	0.000656487	-1.1	-6.38469				0.000159284	-1.8	-7.97929
ENSG00000026508	CD44	209835_x_at	0.000315235	-1.2	-7.26838				4.89029e-05	-2.3	-9.52881	0.000345129	1.1	6.04221
ENSG00000026508	CD44	210916_s_at							0.000969706	-1.8	-5.96685
ENSG00000026508	CD44	212014_x_at	0.000226306	-1.1	-7.69311				0.000686643	-1.8	-6.31459	0.00169613	1.1	5.00535
ENSG00000026508	CD44	212063_at	2.68868e-05	-1.6	-11.0605				3.90632e-06	-3.7	-14.2838
ENSG00000026508	CD44	216056_at	5.3563e-05	-1.7	-9.82942				3.40781e-05	-3	-10.05	0.00642717	1.1	4.16017
ENSG00000026508	CD44	217523_at	0.000182744	-1.4	-7.98451				4.54463e-05	-3	-9.62814
ENSG00000117335	CD46	208783_s_at				0.0102028	1.7	5.7952
ENSG00000196352	CD55	201925_s_at	2.56322e-07	-3.8	-26.583				6.47476e-07	-4.4	-18.942
ENSG00000196352	CD55	201926_s_at	1.91845e-07	-4.1	-28.7255				3.36117e-06	-3.3	-14.7359
ENSG00000085063	CD59	200983_x_at	0.000206776	-1.2	-7.81528				0.00142303	-1.1	-5.60159
ENSG00000085063	CD59	200984_s_at	6.72156e-05	-1.5	-9.46388				0.00150365	-1.1	-5.54494
ENSG00000085063	CD59	200985_s_at	1.78859e-05	-1.6	-11.8336				0.00162752	-1.2	-5.47156
ENSG00000125810	CD93	202877_s_at	1.44909e-06	-2.9	-18.3759				6.54304e-05	-1.7	-9.12669
ENSG00000125810	CD93	202878_s_at	6.52138e-07	-2.9	-21.49				2.30484e-05	-2.9	-10.6729
ENSG00000000971	CFH	213800_at	0.000269837	-1.5	-7.46394							0.00457294	-2.2	-4.37127
ENSG00000205403	CFI	203854_at	1.76837e-05	-1.9	-11.8544				0.0122655	-1.2	-3.74422
ENSG00000120885	CLU	208791_at	1.76351e-05	-2.2	-11.8594							4.83418e-07	-3.1	-11.1849
ENSG00000120885	CLU	208792_s_at	7.76196e-06	-2.3	-13.6117							0.000101416	-3.2	-6.86966
ENSG00000120885	CLU	222043_at	0.000102512	-3.3	-8.79964				0.00375447	-1.3	-4.71488	4.61554e-05	-3.2	-7.43779
ENSG00000260314	MRC1	204438_at	2.57385e-07	-4.1	-26.4332				2.7144e-05	-2.2	-10.4052	0.0145552	-1.6	-3.63654
ENSG00000142864	SERBP1	217725_x_at							0.00292296	1.2	4.93551
ENSG00000197249	SERPINA1	202833_s_at	3.01122e-08	-7.5	-47.4482				1.45945e-08	-6.6	-36.0329
ENSG00000197249	SERPINA1	211429_s_at	2.57385e-07	-6.7	-26.4306				4.69868e-08	-5.3	-27.6667
ENSG00000021355	SERPINB1	212268_at	8.63583e-07	-3.8	-20.3757				4.88465e-05	-2.3	-9.53281
ENSG00000021355	SERPINB1	213572_s_at	5.94412e-06	-4.2	-14.2128	0.0330991	1.3	4.00641	5.93015e-06	-3.7	-13.235
ENSG00000206075	SERPINB5	204855_at	8.80209e-05	2.2	9.03124	8.21857e-05	5.5	19.1481				2.94028e-06	5.1	9.61678
ENSG00000166401	SERPINB8	206034_at	0.000406292	-1.5	-6.95655				0.00734371	-1.3	-4.15304
ENSG00000170542	SERPINB9	209722_s_at	0.00173993	-1.9	-5.36345
ENSG00000170542	SERPINB9	209723_at	0.000147168	-1.6	-8.27928				0.00680636	-1.3	-4.2123
ENSG00000099937	SERPIND1	205576_at							0.00213777	1.7	5.22072
ENSG00000106366	SERPINE1	202628_s_at	3.81128e-05	-1.5	-10.4088				0.000107648	-2	-8.46003
ENSG00000135919	SERPINE2	212190_at	9.51078e-05	1.8	8.91932	0.0232519	1.4	4.43944	3.05161e-05	1.8	10.2481	0.0120575	1.1	3.75713
ENSG00000132386	SERPINF1	202283_at	4.76744e-05	-1.7	-10.0293
ENSG00000149131	SERPING1	200986_at	3.67588e-06	-2.7	-15.4703				0.00520549	-1.3	-4.43526
ENSG00000163536	SERPINI1	205352_at	7.13814e-08	5.4	35.1974				3.06468e-07	5	20.9742
ENSG00000155659	VSIG4	204787_at	1.41984e-05	-2.9	-12.2919				0.00240566	-1.7	-5.11567	0.0198868	-1.2	-3.43454
ENSG00000110799	VWF	202112_at	2.8831e-05	-3.9	-10.9211				3.09292e-05	-3	-10.2216

## Sheet: Reference 2
Reference 2 (Expression Atlas version: 3.1)
Choi H, Sheng J, Gao D, Li F, Durrans A, Ryu S, Lee SB, Narula N, Rafii S, Elemento O, Altorki NK, Wong ST, Mittal V.Transcriptome analysis of individual stromal cell populations identifies stroma-tumor crosstalk in mouse lung cancer model.Cell Rep. 2015;10(7):1187-201. doi: 10.1016/j.celrep.2015.01.040.
GEO Number:GSE59831	Expression Atlas:E-GEOD-59831
Gene ID	Gene Name	'lung carcinoma' vs 'normal' in 'CD11b+Ly6G+ neutrophil'.p-value	'lung carcinoma' vs 'normal' in 'CD11b+Ly6G+ neutrophil'.log2foldchange	'lung carcinoma' vs 'normal' in 'Epcam+CD11b-CD11c- epithelial cell'.p-value	'lung carcinoma' vs 'normal' in 'Epcam+CD11b-CD11c- epithelial cell'.log2foldchange	'lung carcinoma' vs 'normal' in 'lung cell'.p-value	'lung carcinoma' vs 'normal' in 'lung cell'.log2foldchange
ENSMUSG00000030111	A2M			0.00697315	2.8	3.74596e-05	-3.6
ENSMUSG00000032083	APOA1			1.76504e-13	5.8	0.000810943	2.4
ENSMUSG00000005681	APOA2	0.00921637	-1.3	0.000840169	3.3
ENSMUSG00000020609	APOB	1.12969e-29	5.8	4.14921e-52	6.7	3.48537e-96	9
ENSMUSG00000040564	APOC1	0.000375631	-2.1
ENSMUSG00000002992	APOC2			2.03512e-12	5.5	1.25095e-46	3.7
ENSMUSG00000074336	APOC4					0.0184872	2.4
ENSMUSG00000022548	APOD	0.0373043	-1.5			1.46977e-17	-3.6
ENSMUSG00000002985	APOE					6.45777e-32	2.9
ENSMUSG00000047631	APOF	0.00740359	1.9
ENSMUSG00000000049	APOH			0.0116347	2.7
ENSMUSG00000010601	APOL7A			1.16915e-10	5.3	2.67766e-08	3.6
ENSMUSG00000044309	APOL7C	0.0165597	2.1
ENSMUSG00000073652	APOL7D			0.00165631	3.2
ENSMUSG00000057346	APOL9A			0.0330917	2.2	0.00143815	2.4
ENSMUSG00000068246	APOL9B			0.0335889	2.1	6.8139e-06	2.5
ENSMUSG00000036887	C1QA	0.000970396	2.1			2.67931e-36	3.1
ENSMUSG00000036905	C1QB	0.000253041	2.5			1.12867e-38	3.3
ENSMUSG00000036896	C1QC	1.88937e-13	2.6			2.50076e-32	3.2
ENSMUSG00000017446	C1QTNF1	4.37857e-05	-2			2.57811e-09	-1.9
ENSMUSG00000046491	C1QTNF2			1.08058e-05	-3	8.95293e-17	-2.8
ENSMUSG00000058914	C1QTNF3					4.02893e-12	-4
ENSMUSG00000022440	C1QTNF6			0.00254991	1.1
ENSMUSG00000038527	C1RL					5.15595e-07	1.6
ENSMUSG00000038521	C1S1	2.91543e-08	-2			1.05714e-07	-2.2
ENSMUSG00000040552	C3AR1	1.90432e-06	1.3			4.14541e-11	2.5
ENSMUSG00000015451	C4A	0.000953202	-1.6
ENSMUSG00000073418	C4B	1.99581e-08	-2.2			1.24478e-14	-2.4
ENSMUSG00000026405	C4BP			7.49673e-36	6.2	3.29492e-18	3.5
ENSMUSG00000100257	C4BP-ps1					0.0424757	-2.2
ENSMUSG00000049130	C5AR1					1.34407e-24	2.5
ENSMUSG00000074361	C5AR2					6.71338e-12	2.4
ENSMUSG00000022181	C6	7.77198e-11	-3.5			0.0102927	-2
ENSMUSG00000079105	C7	0.000102743	-2.7			4.42744e-21	-3.9
ENSMUSG00000015083	C8G	0.0241009	1.2
ENSMUSG00000005087	CD44	4.04443e-12	-1.3	5.40676e-05	1.2	7.20249e-13	1.4
ENSMUSG00000026399	CD55	2.67541e-11	-2	0.0153794	-1.1	3.42798e-07	-2
ENSMUSG00000032679	CD59A			0.016548	-1.6	0.00107865	-1.7
ENSMUSG00000027435	CD93	1.3613e-61	-3	0.000171714	-2.2
ENSMUSG00000090231	CFB			3.06381e-11	4.6	2.54309e-07	2
ENSMUSG00000058952	CFI			3.69827e-42	5.5	2.22252e-31	4.4
ENSMUSG00000001128	CFP			0.0435538	1.2	4.29745e-22	1.9
ENSMUSG00000022037	CLU	6.11944e-41	2.8	1.07094e-23	3.9	3.2451e-62	3.9
ENSMUSG00000026616	CR2	0.0207936	-1.7			0.00228321	-1.5
ENSMUSG00000022887	MASP1			0.00341063	2.9
ENSMUSG00000039842	MCPH1	6.42724e-06	-1.4	3.25761e-07	1.9
ENSMUSG00000026712	MRC1					3.00471e-16	2.5
ENSMUSG00000020695	MRC2	0.00100825	-1.5			8.25223e-05	-1.7
ENSMUSG00000063232	SERPINA11	0.00336869	-1.7
ENSMUSG00000071178	SERPINA1b			3.04544e-06	4.2
ENSMUSG00000066361	SERPINA3C					0.000297672	-2.4
ENSMUSG00000079014	SERPINA3I	0.0493941	-1.8
ENSMUSG00000021091	SERPINA3N	0.0187847	-1.2			0.000156253	-1.5
ENSMUSG00000031271	SERPINA7	0.0139208	2.2			1.18165e-07	3.6
ENSMUSG00000092572	SERPINB10	0.000133151	-2.9			0.00636247	-2.5
ENSMUSG00000059956	SERPINB12			0.040776	2.2
ENSMUSG00000044734	SERPINB1A	1.95896e-09	-1.4	1.11232e-15	3.5
ENSMUSG00000062345	SERPINB2	8.80065e-11	-1.9
ENSMUSG00000067006	SERPINB5			2.38693e-14	5.6	3.12515e-16	5.7
ENSMUSG00000026315	SERPINB8	2.11289e-11	1.8
ENSMUSG00000022766	SERPIND1	2.8779e-05	3.3	0.00488023	-1.9
ENSMUSG00000037411	SERPINE1			7.3915e-05	2.2	6.13603e-07	2.2
ENSMUSG00000023224	SERPING1	0.00575454	-1.9	0.0312135	-1.3	1.65774e-19	-3.3
ENSMUSG00000027834	SERPINI1	0.00129864	-1.2	0.00927538	1.5	8.22263e-06	-1.2
ENSMUSG00000044206	VSIG4					0.00584439	2.6
ENSMUSG00000017344	VTN			0.0255388	-2.3
ENSMUSG00000001930	VWF	4.57008e-05	-1.1	0.000197218	-2.4	1.16073e-10	-1.8

## Sheet: Reference 3
Reference 3 (Expression Atlas version: 3.1)
Kadara H, Fujimoto J, Yoo SY, Maki Y, Gower AC, Kabbout M, Garcia MM, Chow CW, Chu Z, Mendoza G, Shen L, Kalhor N, Hong WK, Moran C, Wang J, Spira A, Coombes KR, Wistuba II. Transcriptomic architecture of the adjacent airway field cancerization in non-small cell lung cancer.J Natl Cancer Inst. 2014; 106(3):dju004. doi: 10.1093/jnci/dju004.
GEO Number:GSE44077	Expression Atlas:E-GEOD-44077
Gene ID	Gene Name	Design Element	'non-small cell lung carcinoma' vs 'normal'.p-value	'non-small cell lung carcinoma' vs 'normal'.log2foldchange	'non-small cell lung carcinoma' vs 'normal'.t-statistic	'lung carcinoma' vs 'normal'.p-value	'lung carcinoma' vs 'normal'.log2foldchange	'lung carcinoma' vs 'normal'.t-statistic	'normal lung epithelia closest to the tumor; normal airway epithelia' vs '; normal'.p-value	'normal lung epithelia closest to the tumor; normal airway epithelia' vs '; normal'.log2foldchange	'normal lung epithelia closest to the tumor; normal airway epithelia' vs '; normal'.t-statistic	'normal lung epithelia the second farthest from the tumor; normal airway epithelia' vs '; normal'.p-value	'normal lung epithelia the second farthest from the tumor; normal airway epithelia' vs '; normal'.log2foldchange	'normal lung epithelia the second farthest from the tumor; normal airway epithelia' vs '; normal'.t-statistic	'normal lung epithelia the third closest to the tumor; normal airway epithelia' vs '; normal'.p-value	'normal lung epithelia the third closest to the tumor; normal airway epithelia' vs '; normal'.log2foldchange	'normal lung epithelia the third closest to the tumor; normal airway epithelia' vs '; normal'.t-statistic	'normal lung epithelia farthest from the tumor; normal airway epithelia' vs '; normal'.p-value	'normal lung epithelia farthest from the tumor; normal airway epithelia' vs '; normal'.log2foldchange	'normal lung epithelia farthest from the tumor; normal airway epithelia' vs '; normal'.t-statistic	'normal lung epithelia the second closest to the tumor; normal airway epithelia' vs '; normal'.p-value	'normal lung epithelia the second closest to the tumor; normal airway epithelia' vs '; normal'.log2foldchange	'normal lung epithelia the second closest to the tumor; normal airway epithelia' vs '; normal'.t-statistic
ENSG00000175899	A2M	7960947				2.56978e-11	-1.4	-8.28305	9.70127e-25	-2.8	-15.0411	3.77111e-23	-2.9	-14.5806	8.66916e-30	-3.2	-17.8438	7.83535e-21	-2.5	-13.2908	6.75408e-30	-3.1	-18.0025
ENSG00000130208	APOC1	8029536				6.66655e-27	-3.4	-17.823	1.56587e-10	-1.8	-7.61863	2.64087e-17	-2.8	-11.2863	2.96142e-24	-2.8	-14.6234	2.44827e-06	-1.3	-5.42683	1.34277e-20	-2.6	-12.6811
ENSG00000091583	APOH	8017766										3.71451e-07	-1.1	-5.88839	9.65634e-09	-1.1	-6.64568				6.29372e-09	-1.1	-6.75017
ENSG00000173372	C1QA	7898793				1.77611e-20	-2.2	-13.5652	1.28709e-12	-1.5	-8.67684	9.74208e-17	-2.1	-10.9823	7.37636e-22	-2.1	-13.3208	1.66824e-10	-1.5	-7.73022	4.18979e-20	-2	-12.4233
ENSG00000173369	C1QB	7898805				2.63901e-26	-2.5	-17.398	2.5516e-13	-1.5	-9.03072	3.28913e-20	-2.1	-12.8841	9.64395e-27	-2.2	-16.0289	5.69989e-12	-1.3	-8.50283	1.28936e-24	-2	-14.8609
ENSG00000159189	C1QC	7898799				3.35109e-22	-2.4	-14.6483	3.47643e-10	-1.3	-7.44033	2.08615e-14	-1.8	-9.7516	1.77717e-19	-1.9	-12.0756	6.61059e-10	-1.3	-7.41084	9.23302e-18	-1.7	-11.2155
ENSG00000159403	C1R	7960744				5.87248e-27	-2.7	-17.8638	5.82161e-13	-1.4	-8.85094	1.59539e-13	-1.5	-9.28954	4.61086e-19	-1.7	-11.8625	1.08937e-15	-1.7	-10.4643	4.73213e-17	-1.6	-10.8552
ENSG00000139178	C1RL	7960757				2.71597e-22	-1.1	-14.7063													complement C1r subcomponent like [Homo sapiens (human)]
ENSG00000182326	C1S	7953603				3.38046e-24	-3.2	-15.9559	5.87458e-14	-1.9	-9.35093	3.4862e-13	-2.1	-9.11197	1.91746e-19	-2.4	-12.059	9.81957e-14	-2.1	-9.43132	7.97079e-17	-2.1	-10.741
ENSG00000125730	C3	8033257				1.00901e-40	-4.4	-29.7568
ENSG00000171860	C3AR1	7960874				2.07077e-16	-2.6	-11.1413	4.18472e-13	-1.7	-8.92274	7.05693e-16	-2.1	-10.5262	4.47576e-21	-2.2	-12.9078	2.02981e-12	-1.8	-8.73886	7.01461e-19	-2	-11.7888
ENSG00000123838	C4BPA	7909318				4.77384e-32	-5.4	-21.7476	2.046e-23	-3.7	-14.2917	6.27885e-36	-4.9	-23.5236	2.55219e-41	-4.8	-26.0749	1.17546e-26	-3.7	-16.8704	3.96612e-44	-5	-28.5652
ENSG00000197405	C5AR1	8029907				3.93426e-21	-2	-13.9681
ENSG00000039537	C6	8111864				9.08143e-05	-1.5	-4.45225	2.38699e-10	1.9	7.5249	3.33017e-10	2.2	7.54743	7.42474e-13	2.2	8.73975	9.08766e-13	2.5	8.92255	1.5786e-11	2.1	8.08595
ENSG00000112936	C7	8105084	1.15216e-09	-1.5	-6.98126	1.30316e-15	-3.2	-10.6844	1.03788e-23	-4.4	-14.4576	1.02712e-20	-4.5	-13.1701	1.06023e-27	-4.7	-16.5886	4.70176e-16	-3.7	-10.6579	3.93407e-28	-4.7	-16.9127
ENSG00000021852	C8B	7916526	2.27266e-20	-1.1	-11.8259	2.01479e-10	-1.4	-7.78702	3.43353e-10	-1.1	-7.44314	6.81003e-11	-1.3	-7.91097	1.64211e-14	-1.3	-9.56497				1.75532e-13	-1.3	-9.06403
ENSG00000196352	CD55	7909332				5.9985e-42	-2.2	-31.0781
ENSG00000110651	CD81	7937802				1.60113e-24	-1.3	-16.1747
ENSG00000125810	CD93	8065359	1.25829e-39	-1.8	-21.3266	3.31443e-16	-2.1	-11.0233	2.71121e-31	-2.9	-19.1415	3.37807e-30	-3.1	-19.1647	1.11642e-37	-3.1	-23.2215	1.14841e-26	-2.7	-16.8779	4.86402e-38	-3.2	-23.6163
ENSG00000197766	CFD	8024062				7.09991e-27	-2	-17.8036	1.11382e-25	-1.4	-15.5908	8.56439e-25	-1.5	-15.5748	2.765e-30	-1.5	-18.1522	1.35552e-19	-1.3	-12.5916	2.05799e-30	-1.5	-18.3265
ENSG00000000971	CFH	7908459				3.05849e-16	-2.4	-11.0437
ENSG00000205403	CFI	8102328				2.57087e-18	-2	-12.2563										2.9191e-11	-1.1	-8.12843
ENSG00000120885	CLU	8149927				2.52459e-10	-1.4	-7.73229				4.07823e-13	1.1	9.07685	2.08684e-17	1.1	11.0194
ENSG00000079101	CLUL1	8019831				5.88842e-23	1.4	15.133
ENSG00000203710	CR1	7909371				3.17505e-15	-1.8	-10.4626				1.45962e-09	-1.4	-7.20614	4.57431e-13	-1.4	-8.84464	5.97988e-07	-1.1	-5.78306	3.00253e-11	-1.3	-7.94468
ENSG00000117322	CR2	7909350	2.25175e-12	1.1	8.25104
ENSG00000022267	FHL1	8170119	5.47773e-44	-3	-23.9711	1.54858e-26	-3	-17.5625	5.86058e-33	-3.1	-20.3087	1.13408e-32	-3	-20.9758	1.47642e-42	-3.3	-27.1045	9.36246e-28	-2.5	-17.6266	4.56648e-41	-3.3	-25.9879
ENSG00000260314	MRC1	7926410	3.21121e-22	-1.5	-12.6524	6.96534e-33	-3.9	-22.4394	1.74232e-21	-3	-13.2306	2.95545e-35	-4.3	-22.9772	5.01975e-38	-4.2	-23.4833	3.28054e-18	-2.2	-11.822	3.89212e-37	-3.9	-22.9484
ENSG00000260314	MRC1	7926451	3.21121e-22	-1.5	-12.6524	6.96534e-33	-3.9	-22.4394	1.74232e-21	-3	-13.2306	2.95545e-35	-4.3	-22.9772	5.01975e-38	-4.2	-23.4833	3.28054e-18	-2.2	-11.822	3.89212e-37	-3.9	-22.9484
ENSG00000011028	MRC2	8009040				9.75339e-21	-1.5	-13.725	3.12027e-22	-1.3	-13.6371	1.23024e-25	-1.6	-16.1027	2.63636e-32	-1.6	-19.4459	3.09063e-23	-1.5	-14.6986	2.5516e-30	-1.6	-18.2663
ENSG00000173432	SAA1	7938758										5.73325e-16	1.2	10.574	7.37752e-14	1.3	9.24013				1.08831e-12	1.2	8.66829
ENSG00000197249	SERPINA1	7981068				1.65319e-15	-3	-10.6259	8.81549e-19	-1.4	-11.8059	2.05231e-24	-1.7	-15.342	8.40767e-30	-1.8	-17.8521	1.62078e-16	-1.3	-10.9042	2.42032e-25	-1.7	-15.2728
ENSG00000021355	SERPINB1	8123598				1.24532e-17	-1.6	-11.8508
ENSG00000242550	SERPINB10	8021645							3.98737e-21	2.2	13.0385	2.35024e-26	2.7	16.5554	5.32265e-36	2.9	21.9803	5.71865e-27	2.5	17.0813	4.37102e-27	2.7	16.2878
ENSG00000206072	SERPINB11	8021614							1.92786e-38	5.2	24.5198	3.02461e-38	5.9	25.4984	1.87464e-44	5.8	28.761	1.28204e-36	5.7	24.5419	8.1338e-42	5.5	26.6036
ENSG00000197641	SERPINB13	8021603	0.0017736	1.1	3.4819				3.3393e-43	4.6	28.824	1.17685e-41	4.8	28.6171	1.6338e-49	4.8	33.6324	8.39674e-38	4.4	25.6555	4.25851e-51	4.9	35.2437
ENSG00000197632	SERPINB2	8021635							3.50952e-21	2.2	13.0683	3.43866e-28	2.6	17.7694	4.79452e-29	2.9	17.3889	6.86229e-25	2.5	15.7235	1.1609e-26	2.5	16.0379
ENSG00000057149	SERPINB3	8023696				0.0498484	-1.4	-2.26176	3.80106e-25	6.2	15.2766	3.45169e-21	6.5	13.4392	3.47958e-27	6.5	16.2861	1.11846e-19	6.1	12.6386	6.30367e-27	6.5	16.1944
ENSG00000206073	SERPINB4	8023688	0.00135197	1.1	3.5687				6.79969e-32	4.6	19.5542	1.68403e-32	5	20.8514	6.2523e-41	5.1	25.7584	1.51265e-27	4	17.4809	1.55802e-41	5.2	26.3687
ENSG00000206075	SERPINB5	8021584	6.54342e-09	2	6.61419				3.17626e-38	3.6	24.3388	1.97856e-43	3.9	30.4448	7.19151e-50	4	33.9969	2.38934e-40	3.2	27.9652	2.45727e-53	4	37.7594
ENSG00000166396	SERPINB7	8021623							3.8733e-21	1.5	13.0452	3.83818e-30	1.9	19.126	2.7749e-36	1.7	22.1872	1.0018e-30	1.9	19.7529	4.86121e-36	1.8	22.1457
ENSG00000166401	SERPINB8	8021653				8.48917e-22	-1.8	-14.3905
ENSG00000170542	SERPINB9	8123609				3.7509e-18	-2.1	-12.1588	2.96376e-15	-1.3	-10.0053	1.15147e-11	-1.2	-8.31649	8.84406e-18	-1.4	-11.2081	2.03705e-13	-1.3	-9.26455	6.44308e-19	-1.4	-11.8078
ENSG00000230438	SERPINB9P1	8123606				0.000240187	-1.1	-4.16676
ENSG00000106366	SERPINE1	8135069				3.39018e-08	-2.2	-6.5364	1.22133e-11	-2	-8.18355	1.44034e-10	-2.1	-7.73979	4.95945e-14	-2.1	-9.32585	1.71116e-10	-2.1	-7.72426	2.57521e-14	-2.2	-9.48148
ENSG00000135919	SERPINE2	8059376	2.75777e-12	1.5	8.21061	1.36517e-10	1.6	7.8808
ENSG00000132386	SERPINF1	8003667				7.17525e-05	-1.7	-4.52017	8.60639e-13	1.4	8.76497	4.68989e-12	1.6	8.52153	3.34608e-16	1.7	10.412	1.5471e-09	1.4	7.2139	6.34421e-17	1.7	10.7905
ENSG00000149131	SERPING1	7940028				9.70702e-40	-3.3	-28.7451	1.92891e-34	-1.9	-21.3989	1.52692e-39	-2.4	-26.6343	1.34207e-45	-2.5	-29.8397	2.50217e-31	-2	-20.2205	1.22013e-46	-2.4	-30.8284
ENSG00000149257	SERPINH1	7942596																3.09197e-16	-1.1	-10.755
ENSG00000163536	SERPINI1	8083779				1.52445e-28	2.7	19.021
ENSG00000114204	SERPINI2	8091910				5.33281e-06	-1.2	-5.23806	2.68784e-25	2.8	15.364	9.68828e-24	3	14.9301	2.22977e-29	3	17.5907	1.2557e-22	2.9	14.3336	4.88591e-26	2.8	15.6746
ENSG00000155659	VSIG4	8173287	4.5621e-18	-1.3	-10.7963	8.04227e-25	-3.4	-16.3764	8.09148e-16	-2.2	-10.2899	6.01485e-22	-3.1	-13.8746	3.39956e-27	-3	-16.2921	2.7369e-10	-1.7	-7.61635	2.27387e-25	-2.9	-15.2881
ENSG00000109072	VTN	8013606				1.12163e-16	3.1	11.2952
ENSG00000110799	VWF	7960464	5.91074e-33	-2.1	-17.7479	1.02992e-09	-1.9	-7.39259	1.81601e-28	-3.1	-17.2999	4.40138e-27	-3.3	-17.0294	4.08575e-35	-3.4	-21.3565	2.38961e-23	-2.9	-14.7668	4.76084e-34	-3.4	-20.7515

## Sheet: Reference 4
Reference 4 (Expression Atlas version: 3.1)
Sanchez-Palencia A, Gomez-Morales M, Gomez-Capilla JA, Pedraza V, Boyero L, Rosell R, Fárez-Vidal ME. Gene expression profiling reveals novel biomarkers in non-small cell lung cancer.Int J Cancer. 2011;129(2):355-64. doi: 10.1002/ijc.25704.
GEO Number:GSE18842	Expression Atlas:E-GEOD-18842
Gene ID	Gene Name	Design Element	'non-small cell lung cancer' vs 'normal'.p-value	'non-small cell lung cancer' vs 'normal'.log2foldchange	'non-small cell lung cancer' vs 'normal'.t-statistic
ENSG00000175899	A2M	217757_at	3.26158e-19	-1.8	-12.1904
ENSG00000130208	APOC1	204416_x_at	2.05934e-13	-2.1	-9.17355
ENSG00000189058	APOD	201525_at	3.62284e-06	-1.5	-5.31007
ENSG00000173372	C1QA	218232_at	1.15193e-12	-1.8	-8.78988
ENSG00000173369	C1QB	202953_at	2.99515e-14	-1.9	-9.60417
ENSG00000159189	C1QC	225353_s_at	2.00326e-10	-1.5	-7.63556
ENSG00000163145	C1QTNF7	239349_at	1.37026e-23	-2.1	-14.5755
ENSG00000182326	C1S	1555229_a_at	0.000600661	1.3	3.89091
ENSG00000166278	C2	1554533_at	6.48411e-13	-1.1	-8.91758
ENSG00000166278	C2	203052_at	7.91832e-09	-1.1	-6.79552
ENSG00000125730	C3	217767_at	4.14783e-06	-1.3	-5.27503
ENSG00000123838	C4BPA	205654_at	4.54342e-13	-3.4	-8.99696
ENSG00000106804	C5	205500_at	1.05171e-06	-1.4	-5.62264
ENSG00000197405	C5AR1	220088_at	2.51373e-20	-2	-12.7836
ENSG00000112936	C7	202992_at	4.09545e-19	-3.6	-12.1391
ENSG00000112936	C7	235979_at	7.2983e-12	-1.2	-8.37869
ENSG00000021852	C8B	206979_at	3.418e-19	-2.1	-12.1793
ENSG00000196352	CD55	1555950_a_at	5.44037e-13	-1.5	-8.95704
ENSG00000196352	CD55	201925_s_at	3.34778e-18	-2.1	-11.6546
ENSG00000196352	CD55	201926_s_at	9.64996e-13	-1.5	-8.82911
ENSG00000125810	CD93	202877_s_at	3.71505e-15	-1.8	-10.0689
ENSG00000125810	CD93	202878_s_at	2.07213e-15	-1.9	-10.1993
ENSG00000197766	CFD	205382_s_at	1.0668e-26	-3	-16.3876
ENSG00000000971	CFH	213800_at	7.48e-09	-1.3	-6.80849
ENSG00000120885	CLU	208791_at	7.1893e-07	-1.3	-5.71709
ENSG00000120885	CLU	208792_s_at	2.10292e-08	-1.4	-6.56759
ENSG00000120885	CLU	222043_at	1.40931e-18	-2.2	-11.8542
ENSG00000260314	MRC1	204438_at	3.13129e-17	-2.4	-11.1457
ENSG00000197249	SERPINA1	202833_s_at	6.02865e-08	-2	-6.31732
ENSG00000197249	SERPINA1	211429_s_at	5.44467e-09	-2.1	-6.88236
ENSG00000197249	SERPINA1	230318_at	0.000128951	-1.3	-4.34539
ENSG00000197641	SERPINB13	211361_s_at	4.49068e-09	2.6	6.92724
ENSG00000197641	SERPINB13	211362_s_at	5.98944e-08	1.9	6.31888
ENSG00000197641	SERPINB13	216258_s_at	2.60609e-06	1.5	5.39387
ENSG00000197641	SERPINB13	217272_s_at	2.69872e-10	3.5	7.56854
ENSG00000197632	SERPINB2	204614_at	6.38921e-05	2	4.5444
ENSG00000149257	SERPINH1	207714_s_at	8.03437e-11	1.1	7.84178
ENSG00000155659	VSIG4	204787_at	4.22751e-18	-2.7	-11.6022
ENSG00000110799	VWF	202112_at	4.56073e-16	-2	-10.5414

## Sheet: Reference 9
Reference 9 (Expression Atlas version: 3.1)
Xu C, Fillmore CM, Koyama S, Wu H, Zhao Y, Chen Z, Herter-Sprie GS, Akbay EA, Tchaicha JH, Altabef A, Reibel JB, Walton Z, Ji H, Watanabe H, Jänne PA, Castrillon DH, Rustgi AK, Bass AJ, Freeman GJ, Padera RF, Dranoff G, Hammerman PS, Kim CF, Wong KK. Loss of Lkb1 and Pten leads to lung squamous cell carcinoma with elevated PD-L1 expression. Cancer Cell. 2014;25(5):590-604. doi: 10.1016/j.ccr.2014…
Organism: Mus musculus
GEO Number:GSE54351	Expression Atlas: E-GEOD-54351
Gene ID	Gene Name	Design Element	'Lkb1 -/- Pten-/-' vs 'wild type'.p-value	'Lkb1 -/- Pten-/-' vs 'wild type'.log2foldchange	'Lkb1 -/- Pten-/-' vs 'wild type'.t-statistic	'Kras G12D' vs 'wild type'.p-value	'Kras G12D' vs 'wild type'.log2foldchange	'Kras G12D' vs 'wild type'.t-statistic
ENSMUSG00000040564	APOC1	10560618				0.00113697	1.6	9.47431
ENSMUSG00000061535	C1QTNF7	10521616				0.00316554	-1.1	-7.34836
ENSMUSG00000038527	C1RL	10541670	0.000170581	-1.3	-11.4737
ENSMUSG00000038521	C1S1	10547740	0.00369149	-1.4	-5.7393	0.00210816	-2.1	-8.16895
ENSMUSG00000024164	C3	10452316	8.06742e-05	-2.1	-13.4778
ENSMUSG00000073418	C4B	10450242	0.000412364	-2	-9.4612
ENSMUSG00000074361	C5AR2	10560237	7.14675e-06	-2.4	-24.0292	0.00865266	-1.6	-5.5568
ENSMUSG00000022181	C6	10422635	8.40263e-07	-5.1	-51.4257
ENSMUSG00000079105	C7	10427436	2.45099e-06	-5	-34.6654	1.43742e-05	-5.2	-31.615
ENSMUSG00000026399	CD55	10357488	0.00540834	-1.2	-5.23496
ENSMUSG00000026401	CD55B	10357480	0.000225723	-2.4	-10.8009
ENSMUSG00000032679	CD59A	10474229	0.0061037	-1.7	-5.08477
ENSMUSG00000026365	CFH	10358339	1.34314e-05	-3.7	-20.3099	0.000219229	-3.6	-14.0841
ENSMUSG00000022037	CLU	10416057	4.82623e-05	1.4	15.1228	0.000530344	2.5	11.4232
ENSMUSG00000026712	MRC1	10469358	0.000109481	-1.5	-12.6217
ENSMUSG00000020695	MRC2	10381898	0.00151901	-1.2	-7.05565
ENSMUSG00000066361	SERPINA3C	10402435				0.000978194	-1.2	-9.83555
ENSMUSG00000021091	SERPINA3N	10398075				0.000266411	-4.1	-13.4765
ENSMUSG00000021091	SERPINA3N	10398075				0.000266411	-4.1	-13.4765
ENSMUSG00000026327	SERPINB11	10349138	3.70422e-06	6.9	28.8638
ENSMUSG00000059956	SERPINB12	10349118	0.0097141	1.1	4.52529
ENSMUSG00000044734	SERPINB1A	10408557	8.63136e-07	4.8	49.1017
ENSMUSG00000062345	SERPINB2	10349157	8.40263e-07	5.3	52.2164
ENSMUSG00000067006	SERPINB5	10349108	8.40263e-07	6.6	50.9274	1.45805e-05	4.9	31.166
ENSMUSG00000042842	SERPINB6B	10404422				0.0142734	-1.6	-4.773
ENSMUSG00000026315	SERPINB8	10349174	0.00208762	1.9	6.56725
ENSMUSG00000045827	SERPINB9	10404429				0.0382898	-1.3	-3.48675
ENSMUSG00000062342	SERPINB9E	10404458	0.0121353	1.1	4.26759
ENSMUSG00000022766	SERPIND1	10433988	7.56221e-05	-2.8	-13.6491	0.0173483	-1.7	-4.49554
ENSMUSG00000022766	SERPIND1	10433988	7.56221e-05	-2.8	-13.6491	0.0173483	-1.7	-4.49554
ENSMUSG00000037411	SERPINE1	10534667				0.00503717	2	6.47876
ENSMUSG00000026249	SERPINE2	10355984	3.10101e-06	-2.7	-31.4377
ENSMUSG00000000753	SERPINF1	10388430	9.43373e-05	-1.7	-13.0429
ENSMUSG00000023224	SERPING1	10484463	9.7108e-06	-4.5	-22.0934	0.00162057	-4.7	-8.73046
ENSMUSG00000023224	SERPING1	10484463	9.7108e-06	-4.5	-22.0934	0.00162057	-4.7	-8.73046

## Sheet: Reference 10
Reference 10 (Expression Atlas version: 3.1)
Feng L, Wang J, Cao B, Zhang Y, Wu B, Di X, Jiang W, An N, Lu D, Gao S, Zhao Y, Chen Z, Mao Y, Gao Y, Zhou D, Jen J, Liu X, Zhang Y, Li X, Zhang K, He J, Cheng S.Gene expression profiling in human lung development: an abundant resource for lung adenocarcinoma prognosis.PLoS One. 2014; 9(8):e105639. doi: 10.1371/journal.pone.0105639. eCollection 2014.
GEO Number:GSE43767	Expression Atlas: E-GEOD-43767
Gene ID	Gene Name	Design Element	'6 to 8 weeks post ovulation' vs 'adult' in 'normal'.p-value	'6 to 8 weeks post ovulation' vs 'adult' in 'normal'.log2foldchange	'6 to 8 weeks post ovulation' vs 'adult' in 'normal'.t-statistic	'lung adenocarcinoma' vs 'normal' in 'adult'.p-value	'lung adenocarcinoma' vs 'normal' in 'adult'.log2foldchange	'lung adenocarcinoma' vs 'normal' in 'adult'.t-statistic	'16 to 24 weeks post ovulation' vs 'adult' in 'normal'.p-value	'16 to 24 weeks post ovulation' vs 'adult' in 'normal'.log2foldchange	'16 to 24 weeks post ovulation' vs 'adult' in 'normal'.t-statistic	'3 to 5 weeks post ovulation' vs 'adult' in 'normal'.p-value	'3 to 5 weeks post ovulation' vs 'adult' in 'normal'.log2foldchange	'3 to 5 weeks post ovulation' vs 'adult' in 'normal'.t-statistic
ENSG00000175899	A2M	A_23_P116898	1.05578e-10	-1.9	-11.4452	1.25001e-10	-2.3	-8.1293				4.22294e-16	-5.1	-21.2457
ENSG00000118137	APOA1	A_23_P203191	6.58636e-10	1.1	10.4189							4.39996e-06	4.1	6.33105
ENSG00000110244	APOA4	A_23_P87036										0.0262362	2.5	2.63934
ENSG00000084674	APOB	A_23_P79591										1.19017e-05	3.6	5.90758
ENSG00000130208	APOC1	A_24_P109214	2.82979e-12	-3.3	-13.703				5.34802e-12	-4.3	-15.4363	0.00279983	-1.9	-3.63784
ENSG00000110245	APOC3	A_23_P203183										0.00302554	2.7	3.60496
ENSG00000130203	APOE	A_23_P164650	2.11883e-07	-2.2	-7.56393				1.17559e-06	-2.4	-7.30813
ENSG00000100342	APOL1	A_23_P17837	1.84318e-13	-1.8	-15.65				4.14921e-07	-1.1	-7.83552	1.38479e-12	-1.8	-14.4617
ENSG00000100342	APOL1	A_24_P87931	1.67379e-16	-2.8	-21.8208				3.0452e-10	-1.5	-12.2152	4.75091e-18	-3.6	-26.2771
ENSG00000128335	APOL2	A_24_P48898	1.53411e-12	-1.9	-14.1177							5.48526e-14	-2.6	-16.8919
ENSG00000128284	APOL3	A_23_P29237	7.70401e-12	-2.7	-13.0454	4.91379e-05	-1.2	-4.79152				1.07855e-18	-5.3	-28.1933
ENSG00000128284	APOL3	A_24_P416997	4.21008e-12	-2.3	-13.4396	2.84075e-08	-1.3	-6.79199	9.05302e-06	-1.1	-6.32136	3.06423e-15	-3.2	-19.364
ENSG00000100336	APOL4	A_23_P380857										7.45047e-12	-1.3	-13.3062
ENSG00000221963	APOL6	A_24_P941167	1.26174e-09	-3	-10.0713							8.18451e-11	-3.6	-11.795
ENSG00000178878	APOLD1	A_23_P48217	1.44383e-10	-2.1	-11.2645	3.60885e-11	-2.1	-8.43398	8.10583e-09	-2.2	-10.0593	1.60643e-09	-2.3	-10.1109
ENSG00000184831	APOO	A_23_P61127										6.48138e-10	1.3	10.6033
ENSG00000173372	C1QA	A_24_P222655	1.66905e-17	-5	-24.3073	0.000399891	-1.4	-4.14769	2.45999e-13	-3.7	-18.4076	1.59541e-17	-5.7	-24.8363
ENSG00000173369	C1QB	A_23_P137366	7.15724e-18	-5.4	-25.2969				1.00126e-12	-4.1	-16.9605	1.40842e-17	-5.6	-24.9731
ENSG00000159189	C1QC	A_23_P125977	1.05602e-11	-2.5	-12.8424				1.00233e-08	-2.1	-9.93205	2.92376e-12	-2.7	-13.9446
ENSG00000145861	C1QTNF2	A_23_P92899										1.27975e-09	-1.5	-10.2342
ENSG00000145861	C1QTNF2	A_23_P92903										5.13155e-10	-1.5	-10.7345
ENSG00000172247	C1QTNF4	A_23_P52597	3.27364e-22	2.7	40.3203				1.453e-13	2	19.0385	1.02992e-15	2.7	20.3799
ENSG00000133466	C1QTNF6	A_24_P211565	1.17321e-15	2.6	19.9069	5.06228e-12	2.4	8.90838	1.11862e-10	2.1	12.9469	1.38511e-10	1.7	11.4864
ENSG00000163145	C1QTNF7	A_23_P167237	7.93283e-08	-1.5	-8.01424	2.63054e-09	-1.2	-7.38285				1.77463e-08	-1.7	-8.86542
ENSG00000163145	C1QTNF7	A_32_P190769	1.59445e-08	-1.5	-8.78178	2.83347e-10	-1.1	-7.92966				3.78703e-08	-1.4	-8.4896
ENSG00000159403	C1R	A_23_P125423	4.12653e-10	-1.4	-10.6752							2.36555e-17	-3.4	-24.3809
ENSG00000139178	C1RL	A_23_P363968										4.01401e-10	-1.2	-10.8722
ENSG00000182326	C1S	A_23_P2492	1.205e-13	-2	-15.971							7.60663e-19	-4.9	-28.6453
ENSG00000166278	C2	A_23_P433865	1.35547e-08	-1.3	-8.86123				1.91656e-08	-1.3	-9.5456	1.53894e-09	-1.3	-10.134
ENSG00000166278	C2	A_32_P162187	5.27482e-16	-2.2	-20.6731				4.19923e-12	-2	-15.6411	2.75192e-12	-1.9	-13.9876
ENSG00000123838	C4BPA	A_23_P97541	1.48585e-17	-6.6	-24.446	0.00307383	-2.1	-3.45712	3.31324e-10	-4.9	-12.1583	2.5304e-17	-6.3	-24.2871
ENSG00000106804	C5	A_23_P71855							2.5664e-05	1.1	5.83839
ENSG00000197405	C5AR1	A_23_P153562	1.47563e-06	-1.5	-6.70631				0.000595792	-1.1	-4.42515	9.37917e-06	-1.3	-6.00869
ENSG00000039537	C6	A_23_P92928	0.000215558	-1.2	-4.62622							0.000839355	-1.1	-4.14239
ENSG00000112936	C7	A_23_P213857	8.70251e-10	-1.6	-10.269	3.41627e-17	-2.2	-11.796				2.49305e-14	-2.7	-17.5462
ENSG00000112936	C7	A_32_P384246	1.16357e-07	-1.4	-7.83705	6.22851e-13	-2.6	-9.41708				1.48099e-15	-3.5	-20.0366
ENSG00000026508	CD44	A_23_P24870	2.11197e-17	-3.6	-24.0261							4.28813e-11	-4.4	-12.1877
ENSG00000117335	CD46	A_23_P201758	7.07288e-08	-1.3	-8.06751							7.68897e-06	-1.1	-6.09319
ENSG00000196352	CD55	A_23_P374862	1.09545e-16	-3.4	-22.2601	0.000103227	-1.3	-4.56896	2.4479e-07	-1.6	-8.11333	9.12063e-16	-3.4	-20.503
ENSG00000196352	CD55	A_24_P188377	9.38942e-19	-3.9	-27.7773				9.08565e-08	-1.7	-8.65149	1.25567e-16	-4	-22.5081
ENSG00000085063	CD59	A_23_P75523	2.00948e-19	-2.4	-29.7957				1.30501e-10	-1.5	-12.8238	7.91725e-19	-2.9	-28.5847
ENSG00000085063	CD59	A_24_P141481	2.16766e-17	-2.3	-23.9995				3.22296e-09	-1.5	-10.6359	2.51471e-15	-2.7	-19.5447
ENSG00000110651	CD81	A_23_P13425	2.08361e-14	-1.1	-17.3727	1.03879e-07	-1.1	-6.46319				3.4755e-15	-1.8	-19.2431
ENSG00000125810	CD93	A_32_P56001				8.72514e-11	-1.9	-8.21662				7.18389e-13	-2.4	-14.9297
ENSG00000197766	CFD	A_23_P119562	4.72015e-27	-7.4	-68.2194	9.13521e-10	-2.9	-7.64211	1.13644e-10	-3.1	-12.9337	1.79572e-23	-7.6	-47.9622
ENSG00000000971	CFH	A_23_P200160	1.01662e-16	-4.6	-22.3402	0.00250613	-1.2	-3.52938	2.56336e-05	-1.6	-5.83897	1.51685e-18	-5.6	-27.7237
ENSG00000000971	CFH	A_24_P273972	1.46777e-10	-2.4	-11.2551							5.67382e-11	-2.6	-12.0174
ENSG00000205403	CFI	A_23_P7212	5.96139e-07	-1.2	-7.10238							3.11959e-07	-3.3	-7.50095
ENSG00000205403	CFI	A_24_P92472										2.4464e-07	-2.6	-7.61229
ENSG00000120885	CLU	A_23_P215913	3.94646e-12	-2.3	-13.4815	3.63168e-06	-2.3	-5.5241				2.30384e-14	-3	-17.6107
ENSG00000022267	FHL1	A_23_P217326	1.67596e-14	-1.5	-17.5516	3.75567e-23	-2.1	-15.3821	4.46974e-11	-1.3	-13.6451	5.82026e-12	-1.5	-13.4737
ENSG00000127241	MASP1	A_23_P212263	1.55914e-08	-1.2	-8.79329
ENSG00000260314	MRC1	A_23_P12746	1.5655e-12	-2.1	-14.1041	3.78282e-08	0	-6.72079	8.25414e-11	-2.1	-13.1831	7.02608e-10	-1.7	-10.559
ENSG00000213740	SERBP1P1	A_32_P139079										3.3846e-11	1.3	12.3354
ENSG00000197249	SERPINA1	A_23_P218111	1.5391e-14	-4.7	-17.6232				6.12249e-10	-4	-11.7273
ENSG00000188488	SERPINA5	A_23_P205355										8.74773e-13	2.7	14.7889
ENSG00000188488	SERPINA5	A_24_P321766										1.41689e-12	2.1	14.4467
ENSG00000170099	SERPINA6	A_23_P117363										0.00951294	1.3	3.10588
ENSG00000021355	SERPINB1	A_23_P214330	1.03739e-12	-2.3	-14.3922				1.38861e-07	-1.5	-8.41636	6.36487e-10	-2.3	-10.6137
ENSG00000021355	SERPINB1	A_24_P269315	2.92619e-11	-2.4	-12.2056				5.26412e-08	-2	-8.95452	9.24983e-12	-2.6	-13.1674
ENSG00000124570	SERPINB6	A_24_P838743										3.55704e-10	-1.7	-10.9401
ENSG00000166401	SERPINB8	A_23_P4561	4.8542e-06	-1.1	-6.19774				0.000159965	-1.1	-5.0102
ENSG00000117601	SERPINC1	A_23_P114626										0.00303881	1.9	3.6031
ENSG00000099937	SERPIND1	A_24_P40306										0.00766677	1.2	3.20189
ENSG00000149131	SERPING1	A_23_P139123	8.77529e-12	-1.6	-12.9619	1.75436e-11	-1.8	-8.60868	2.37668e-06	-1.1	-6.9628	8.24106e-13	-2.3	-14.8315
ENSG00000229207	SERPINH1P1	A_24_P375962	1.06598e-17	2.3	24.8302				3.20574e-11	2	13.9111	5.25806e-09	1.5	9.48255
ENSG00000155659	VSIG4	A_23_P217269	5.6376e-13	-4	-14.8254	5.32585e-06	-1.8	-5.41833	1.82355e-10	-4	-12.5775	6.91877e-12	-4.2	-13.3569
ENSG00000110799	VWF	A_23_P105562	2.08137e-13	-3.6	-15.5571	1.91537e-12	-3.1	-9.1436	5.23967e-08	-1.4	-8.95725	4.92752e-19	-5.7	-29.2391
ENSG00000110799	VWF	A_32_P150382	5.02027e-14	-1.2	-16.6547	8.16852e-23	-1.1	-15.1624				1.36328e-12	-1.1	-14.4741

## Sheet: Reference 13
Reference 13 (Expression Atlas version: 3.1)
Backes C, Ludwig N, Leidinger P, Huwer H, Tenzer S, Fehlmann T, Franke A, Meese E, Lenhof HP, Keller A. Paired proteomics, transcriptomics and miRNomics in non-small cell lung cancers: known and novel signaling cascades. Oncotarget.2016;7(44):71514-71525. doi: 10.18632/oncotarget.11723.
GEO Number:	Expression Atlas:
Spalte1	median group 1	median group 2	stdv group 1	stdv group 2	fold change	log(2) fold change	1/fold change		log2foldchange	Wilcoxon Mann Whitney Test raw p-Value	Wilcoxon Mann Whitney Test adjusted p-Value	t-Test raw p-Value	t-Test adjusted p-Value	t-test adjusted Bonferroni	AUC
A2M	9986.47	6529.59	1127.57	1982.02	1.53	0.61	0.653595	-0.184691	-0.613593	1.5259e-05	0.00035238	4.3688e-06	0.00014585	#REF!	0.0339506
APOA1	196.29	136.98	41.41	30.66	1.43	0.52	0.699301	-0.155336	-0.516067	7.6294e-05	0.00099116	2.7507e-05	0.00055408	0.954135	0.0972222
APOA2	120.15	122.29	5.49	5.25	0.98	-0.03	1.02041	0.00877392	0.0291493	0.28373	0.49123	0.26495	0.46691	1	0.611111
APOA4	120	123.33	7.72	4.6	0.97	-0.04	1.03093	0.0132283	0.0439477	0.30379	0.51469	0.32965	0.534	1	0.592593
APOA5	139.53	144.44	7.42	7.28	0.97	-0.05	1.03093	0.0132283	0.0439477	0.39274	0.60385	0.30275	0.50688	1	0.641975
APOB	123.31	125.96	7.54	64.67	0.98	-0.03	1.02041	0.00877392	0.0291493	0.67052	0.81931	0.32604	0.53019	1	0.549383
APOC1	7600.39	4809.55	2199.69	2998.28	1.58	0.66	0.632911	-0.198657	-0.65999	0.0047455	0.022796	0.0029337	0.017957	#REF!	0.191358
APOC2	580.15	281.51	724.89	502.63	2.06	1.04	0.485437	-0.313867	-1.04275	0.034233	0.10589	0.074459	0.19647	#REF!	0.287037
APOC3	132.18	136.54	9.42	9.05	0.97	-0.05	1.03093	0.0132283	0.0439477	0.63969	0.79854	0.74595	0.86079	#REF!	0.567901
APOC4	131.68	130.92	13.28	14.2	1.01	0.01	0.990099	-0.00432137	-0.0143567	0.70188	0.83961	0.64909	0.79773	#REF!	0.429012
APOD	1745.59	612.8	593.96	1596.08	2.85	1.51	0.350877	-0.454845	-1.51111	0.023674	0.080037	0.22069	0.41556	#REF!	0.237654
APOE	2784.93	3622.27	2541.71	2744.42	0.77	-0.38	1.2987	0.113509	0.377107	0.41711	0.62564	0.408	0.60724	#REF!	0.567901
APOF	236.61	211.98	38.37	41.64	1.12	0.16	0.892857	-0.049218	-0.163515	0.63969	0.79854	0.42361	0.62166	#REF!	0.410494
APOH	330.51	131.5	172.35	100.09	2.51	1.33	0.398406	-0.399674	-1.32782	7.6294e-05	0.00099116	0.00028146	0.003072	#REF!	0.0833333
APOL1	165.43	187.12	24.55	168.05	0.88	-0.18	1.13636	0.0555173	0.184443	0.0040054	0.019899	0.016408	0.065226	#REF!	0.737654
APOL2	217.14	258.75	34.38	164.21	0.84	-0.25	1.19048	0.0757207	0.251564	0.034233	0.10589	0.043487	0.13343	#REF!	0.638889
APOL3	722.09	432.87	152.9	209.2	1.67	0.74	0.598802	-0.222716	-0.739922	0.00083923	0.0059204	0.000618	0.005532	#REF!	0.148148
APOL4	140.98	139.52	8.85	7.36	1.01	0.01	0.990099	-0.00432137	-0.0143567	0.63969	0.79854	0.9293	0.96551	#REF!	0.469136
APOL5	126.82	128.89	7.11	9.31	0.98	-0.02	1.02041	0.00877392	0.0291493	0.52261	0.71426	0.204	0.39503	#REF!	0.598765
APOL6	189.38	180.79	25.3	37.71	1.05	0.07	0.952381	-0.0211893	-0.0703963	0.67052	0.81931	0.97976	0.98972	#REF!	0.429012
APOLD1	704.3	414.16	749.77	173.6	1.7	0.77	0.588235	-0.230449	-0.765611	0.0047455	0.022796	0.021227	0.078791	#REF!	0.268519
APOM	203.38	182.4	23.33	45.01	1.11	0.16	0.900901	-0.045323	-0.150575	0.16735	0.34312	0.31648	0.52105	#REF!	0.348765
APOO	776.22	1096.08	95.99	310.68	0.71	-0.5	1.40845	0.148742	0.494158	1.5259e-05	0.00035238	5.1282e-05	0.00087282	#REF!	0.941358
APOOL	225.42	332.52	46.42	150.51	0.68	-0.56	1.47059	0.167491	0.556449	7.6294e-05	0.00099116	0.0024024	0.01542	#REF!	0.858025
C1QA	989.11	426.24	635.9	821.44	2.32	1.21	0.431034	-0.365488	-1.21425	0.059937	0.16291	0.086364	0.21851	1	0.216049
C1QB	10650.5	5652.56	1661.9	3317.11	1.88	0.91	0.531915	-0.274158	-0.910823	0.0040054	0.019899	0.0011782	0.0090258	1	0.200617
C1QBP	1805.1	2563.93	243.04	983.81	0.7	-0.51	1.42857	0.154902	0.514624	1.5259e-05	0.00035238	0.0004983	0.0047174	1	0.885802
C1QC	4320.54	1747.63	1932.52	2614.02	2.47	1.31	0.404858	-0.392697	-1.30464	0.053856	0.15007	0.043705	0.13385	1	0.256173
C1QL1	136.28	138.86	8.4	150.88	0.98	-0.03	1.02041	0.00877392	0.0291493	0.14152	0.30471	0.13274	0.29502	1	0.617284
C1QL2	176.94	180.45	15.64	18.63	0.98	-0.03	1.02041	0.00877392	0.0291493	0.15405	0.32362	0.2393	0.43784	1	0.580247
C1QL3	141.14	141.45	7.06	7.23	1	0	1	0	0	0.73373	0.85794	0.90008	0.95128	1	0.490741
C1QL4	119.81	123.64	5.1	18.86	0.97	-0.05	1.03093	0.0132283	0.0439477	0.053856	0.15007	0.045061	0.13656	1	0.645062
C1QTNF1	455.91	472.96	160.24	188.1	0.96	-0.05	1.04167	0.0177288	0.0588996	0.83173	0.9157	0.60251	0.76542	1	0.526235
C1QTNF2	129.42	126.53	5.05	6.67	1.02	0.03	0.980392	-0.00860017	-0.028572	0.49508	0.69159	0.71467	0.84161	1	0.416667
C1QTNF3	161.67	163.26	29.83	62.6	0.99	-0.01	1.0101	0.00436481	0.014501	0.83173	0.9157	0.72677	0.8484	1	0.447531
C1QTNF4	118.45	113.44	6.4	6.16	1.04	0.06	0.961538	-0.0170333	-0.0565892	0.12974	0.28631	0.16838	0.34725	1	0.361111
C1QTNF5	989.43	740.71	370.77	334.03	1.34	0.42	0.746269	-0.127105	-0.422275	0.0056	0.025955	0.0040125	0.022772	1	0.259259
C1QTNF6	167.69	300.11	14.87	100.47	0.56	-0.84	1.78571	0.251812	0.836585	7.6294e-06	0.00025718	4.2495e-06	0.00014353	0.147402	1
C1QTNF7	596.67	149	216.2	46.09	4	2	0.25	-0.60206	-2.0002	7.6294e-06	0.00025718	5.8408e-08	6.1466e-06	0.002026	0.00308642
C1QTNF8	126.82	126.06	4.68	6.53	1.01	0.01	0.990099	-0.00432137	-0.0143567	0.73373	0.85794	0.8771	0.93875	1	0.533951
C1QTNF9	124.9	121.14	9.57	9.31	1.03	0.04	0.970874	-0.0128372	-0.0426486	0.16735	0.34312	0.18179	0.36596	1	0.32716
C1QTNF9B	133.38	129.96	5.35	4.45	1.03	0.04	0.970874	-0.0128372	-0.0426486	0.21214	0.40474	0.09937	0.24156	1	0.330247
C1R	399.67	448.73	126.12	196.52	0.89	-0.17	1.1236	0.05061	0.16814	0.012032	0.047232	0.0076164	0.036862	1	0.692901
C1RL	1107.52	785.48	110.26	234.11	1.41	0.5	0.70922	-0.149219	-0.495745	0.00067139	0.0049932	0.00032904	0.0034502	1	0.138889
C1S	2743.56	2588.06	684.91	888.88	1.06	0.08	0.943396	-0.0253059	-0.0840726	0.21214	0.40474	0.26994	0.47187	1	0.388889
C2	1900.58	772.03	521.98	725.82	2.46	1.3	0.406504	-0.390935	-1.29879	0.0010452	0.0070427	0.0001581	0.0019978	1	0.0802469
C3	759.61	401.56	339.46	369.69	1.89	0.92	0.529101	-0.276462	-0.918478	0.020813	0.072688	0.01328	0.055762	#REF!	0.228395
C3AR1	737.2	428.79	293.75	383.95	1.72	0.78	0.581395	-0.235528	-0.782487	0.020813	0.072688	0.014359	0.059071	#REF!	0.243827
C4A	186.43	184.19	15.37	19.24	1.01	0.02	0.990099	-0.00432137	-0.0143567	0.67052	0.81931	0.76553	0.87304	#REF!	0.453704
C4B	139.62	125.49	4.74	5.36	1.11	0.15	0.900901	-0.045323	-0.150575	7.6294e-06	0.00025718	7.6432e-07	4.2082e-05	#REF!	0.0555556
C4BPA	7688.99	2658.23	2179.64	2880.79	2.89	1.53	0.346021	-0.460898	-1.53122	0.00025177	0.0023661	5.8435e-05	0.00096283	#REF!	0.0925926
C4BPB	338.44	191.13	74.34	616.32	1.77	0.82	0.564972	-0.247973	-0.823831	0.41711	0.62564	0.47374	0.66376	#REF!	0.296296
C5	2067.76	708.49	389.85	1056.44	2.92	1.55	0.342466	-0.465383	-1.54612	0.0065765	0.029542	0.00091649	0.0074748	#REF!	0.132716
C5AR1	1025.62	387.46	447.58	483.71	2.65	1.4	0.377358	-0.423246	-1.40613	0.00010681	0.0012504	5.5507e-05	0.00092789	#REF!	0.0925926
C6	509.55	170.86	388.51	105.64	2.98	1.58	0.33557	-0.474216	-1.57547	0.00067139	0.0049932	0.0011697	0.0089806	#REF!	0.12963
C7	7314.7	1874.81	2139.2	2650.17	3.9	1.96	0.25641	-0.591065	-1.96367	5.3406e-05	0.00077705	6.9812e-06	0.00020418	#REF!	0.0925926
C8A	140.79	122.68	29.44	47.87	1.15	0.2	0.869565	-0.0606978	-0.201654	0.073685	0.18993	0.65435	0.80149	#REF!	0.259259
C8B	444.36	124.81	223.67	12.87	3.56	1.83	0.280899	-0.55145	-1.83206	1.5259e-05	0.00035238	8.757e-06	0.00023961	#REF!	0.0432099
C8G	131.72	139.83	10.27	14.21	0.94	-0.09	1.06383	0.0268721	0.0892762	0.26453	0.4691	0.23756	0.4357	#REF!	0.62037
C9	114.95	113.9	6.84	6.82	1.01	0.01	0.990099	-0.00432137	-0.0143567	0.83173	0.9157	0.79692	0.89147	#REF!	0.453704
CD44	4861.36	3726.57	606.91	1040.54	1.3	0.38	0.769231	-0.113943	-0.378549	5.3406e-05	0.00077705	1.2002e-05	0.00030194	0.416313	0.180556
CD46	4044.59	3478.75	487.34	1558.11	1.16	0.22	0.862069	-0.064458	-0.214146	0.63969	0.79854	0.65309	0.80054	1	0.368827
CD55	3125.07	1003.88	818.34	948.38	3.11	1.64	0.321543	-0.49276	-1.63708	7.6294e-05	0.00099116	2.3077e-05	0.00048309	0.800472	0.0864198
CD59	1262.91	788.38	194.22	352.17	1.6	0.68	0.625	-0.20412	-0.678139	0.00083923	0.0059204	0.00040867	0.0040617	1	0.154321
CD81	11587.5	11581.6	1393.9	1894.19	1	0	1	0	0	0.89857	0.94984	0.66047	0.80622	#REF!	0.464506
CFB	1948.89	2687.63	1605.82	2791.01	0.73	-0.46	1.36986	0.136677	0.454077	0.19639	0.38463	0.11428	0.26627	1	0.583333
CFD	10590.5	3807.8	1486.66	2924.18	2.78	1.48	0.359712	-0.444045	-1.47523	7.6294e-06	0.00025718	4.1159e-09	9.3926e-07	0.000142768	0.0709877
CFH	1359.59	1000.72	596.9	620.87	1.36	0.44	0.735294	-0.133539	-0.443651	0.026848	0.087839	0.02286	0.083239	1	0.302469
CFHR1	177.71	179.78	16.01	10.89	0.99	-0.02	1.0101	0.00436481	0.014501	0.79871	0.89665	0.5666	0.73806	1	0.484568
CFHR2	180.05	185.45	11.81	10.78	0.97	-0.04	1.03093	0.0132283	0.0439477	0.18147	0.36334	0.16305	0.33945	1	0.604938
CFHR3	122.87	122.15	6.08	21.55	1.01	0.01	0.990099	-0.00432137	-0.0143567	0.52261	0.71426	0.21208	0.4053	1	0.567901
CFHR4	127.61	124.78	7.17	17.45	1.02	0.03	0.980392	-0.00860017	-0.028572	0.57984	0.75638	0.36429	0.56846	1	0.484568
CFHR5	164.84	171.57	7.58	11.47	0.96	-0.06	1.04167	0.0177288	0.0588996	0.15405	0.32362	0.12648	0.28538	1	0.614198
CFI	2206.58	1736.18	758.61	866.6	1.27	0.35	0.787402	-0.103804	-0.344863	0.0033646	0.017305	0.016748	0.066175	1	0.214506
CFP	240.14	158.05	95.76	122.95	1.52	0.6	0.657895	-0.181844	-0.604132	0.01387	0.05287	0.058089	0.16422	1	0.166667
CLU	136.79	127.59	7.57	7.85	1.07	0.1	0.934579	-0.0293838	-0.0976205	0.010406	0.042179	0.026033	0.09163	1	0.225309
CLUL1	208.3	164.9	14.18	38.79	1.26	0.34	0.793651	-0.100371	-0.333457	0.0089645	0.037605	0.0071832	0.035257	1	0.194444
MRC1	134.38	123.53	96.5	129.99	1.09	0.12	0.917431	-0.0374265	-0.124341	0.15405	0.32362	0.95211	0.97623	1	0.29321
MRC2	143.17	136.26	13.2	25.3	1.05	0.07	0.952381	-0.0211893	-0.0703963	0.30379	0.51469	0.73651	0.85466	1	0.33642
MASP1	157.39	131.08	24.47	32.18	1.2	0.26	0.833333	-0.0791812	-0.263061	0.0019302	0.011283	0.012355	0.052862	#REF!	0.0864198
MASP2	128.62	128.81	3.74	6.15	1	0	1	0	0	0.60946	0.77802	0.40403	0.60373	#REF!	0.546296
SERPINA1	3629.78	2458.73	1006.46	2084.5	1.48	0.56	0.675676	-0.170262	-0.565654	0.043167	0.12705	0.044688	0.13584	#REF!	0.29321
SERPINA10	196.19	201.73	49.54	106.72	0.97	-0.04	1.03093	0.0132283	0.0439477	0.93228	0.96748	0.44387	0.63893	#REF!	0.503086
SERPINA11	146.29	149.13	7.92	15.08	0.98	-0.03	1.02041	0.00877392	0.0291493	0.089767	0.21933	0.084436	0.2153	#REF!	0.623457
SERPINA12	119.52	121.36	4.84	7.37	0.98	-0.02	1.02041	0.00877392	0.0291493	0.67052	0.81931	0.47386	0.66382	#REF!	0.567901
SERPINA13	154.74	123.89	89.19	8.51	1.25	0.32	0.8	-0.09691	-0.32196	7.6294e-06	0.00025718	0.0040769	0.023028	#REF!	0.0246914
SERPINA2	120.96	119.02	2.75	4.58	1.02	0.02	0.980392	-0.00860017	-0.028572	0.28373	0.49123	0.17801	0.36098	#REF!	0.348765
SERPINA3	1651.87	909.7	611.47	3533.18	1.82	0.86	0.549451	-0.260071	-0.864025	0.86504	0.93267	0.26234	0.4639	#REF!	0.435185
SERPINA4	131.33	132.25	8.02	9.45	0.99	-0.01	1.0101	0.00436481	0.014501	0.96612	0.9837	0.78975	0.88714	#REF!	0.527778
SERPINA5	154.94	151.35	9.58	121.32	1.02	0.03	0.980392	-0.00860017	-0.028572	0.32473	0.53732	0.21438	0.40844	#REF!	0.479938
SERPINA6	115.7	113.6	4.79	4.57	1.02	0.03	0.980392	-0.00860017	-0.028572	0.34655	0.5602	0.25058	0.45069	#REF!	0.388889
SERPINA7	122.49	118.28	7.73	4.59	1.04	0.05	0.961538	-0.0170333	-0.0565892	0.012032	0.047232	0.0059078	0.03044	#REF!	0.265432
SERPINA9	137.61	133.88	14.11	106.86	1.03	0.04	0.970874	-0.0128372	-0.0426486	0.24621	0.44744	0.50002	0.68611	#REF!	0.361111
SERPINB1	2842.76	2610.94	924.54	1790.3	1.09	0.12	0.917431	-0.0374265	-0.124341	0.83173	0.9157	0.88869	0.94494	#REF!	0.407407
SERPINB10	163.29	163.05	11.33	31.72	1	0	1	0	0	0.11871	0.26845	0.13905	0.30407	#REF!	0.580247
SERPINB11	127.17	131.65	7.8	76.44	0.97	-0.05	1.03093	0.0132283	0.0439477	0.22875	0.42591	0.047714	0.14238	#REF!	0.679012
SERPINB12	113.99	119.53	4.6	8.94	0.95	-0.07	1.05263	0.0222764	0.074008	0.12974	0.28631	0.13603	0.29966	#REF!	0.62037
SERPINB13	137.85	156.98	47.38	2791.49	0.88	-0.19	1.13636	0.0555173	0.184443	0.010406	0.042179	0.014813	0.060421	#REF!	0.675926
SERPINB2	190.1	211.77	174.51	1774.39	0.9	-0.16	1.11111	0.0457575	0.152018	0.18147	0.36334	0.044863	0.13615	#REF!	0.512346
SERPINB3	123.38	172.01	105.14	970.66	0.72	-0.48	1.38889	0.142668	0.473978	0.0047455	0.022796	0.024997	0.088841	#REF!	0.70679
SERPINB4	125.63	161.77	16.81	248.77	0.78	-0.36	1.28205	0.107905	0.35849	0.00067139	0.0049932	0.016604	0.06576	#REF!	0.845679
SERPINB5	157.98	1027.34	40.26	2242.93	0.15	-2.7	6.66667	0.823909	2.73724	0.0010452	0.0070427	0.0016918	0.011749	#REF!	0.79321
SERPINB6	3486.24	2581.54	635.15	994.23	1.35	0.43	0.740741	-0.130334	-0.433003	0.00083923	0.0059204	0.0015573	0.011071	#REF!	0.160494
SERPINB7	132.88	182.07	14.77	772.8	0.73	-0.45	1.36986	0.136677	0.454077	0.00053406	0.0041921	0.033513	0.11044	#REF!	0.787037
SERPINB8	330.22	373.19	70.46	93.01	0.88	-0.18	1.13636	0.0555173	0.184443	0.09874	0.23488	0.10336	0.24838	#REF!	0.654321
SERPINB9	171.63	157.25	20.17	53.62	1.09	0.13	0.917431	-0.0374265	-0.124341	0.89857	0.94984	0.64583	0.79527	#REF!	0.425926
SERPINC1	126.28	126.67	7.13	8.18	1	0	1	0	0	1	1	0.76971	0.87515	#REF!	0.469136
SERPIND1	197.34	159.24	207.43	79.55	1.24	0.31	0.806452	-0.0934217	-0.310371	0.24621	0.44744	0.11827	0.27287	#REF!	0.348765
SERPINE1	434.24	1199.48	1033.61	1705.44	0.36	-1.47	2.77778	0.443697	1.47408	0.0065765	0.029542	0.014424	0.059257	#REF!	0.760802
SERPINE2	1952.48	4240.22	842.74	2484.58	0.46	-1.12	2.17391	0.337242	1.12041	0.00032806	0.0028744	0.00025429	0.0028509	#REF!	0.916667
SERPINE3	121.2	120.3	6.77	7.71	1.01	0.01	0.990099	-0.00432137	-0.0143567	0.70188	0.83961	0.60495	0.76687	#REF!	0.540123
SERPINF1	1387.26	1863.2	509.78	1584.91	0.74	-0.43	1.35135	0.130768	0.434446	0.023674	0.080037	0.02706	0.094118	#REF!	0.675926
SERPINF2	291.99	330.78	203.94	135.52	0.88	-0.18	1.13636	0.0555173	0.184443	0.73373	0.85794	0.88848	0.94494	#REF!	0.570988
SERPING1	2820.92	1114.77	666.33	582.76	2.53	1.34	0.395257	-0.403121	-1.33927	1.5259e-05	0.00035238	5.4298e-07	3.2529e-05	1	0.0277778
SERPINH1	1393.23	3450.77	499.46	1884.82	0.4	-1.31	2.5	0.39794	1.32206	1.5259e-05	0.00035238	9.9074e-06	0.00026134	1	0.92284
SERPINI1	444.87	447.44	106.91	973.11	0.99	-0.01	1.0101	0.00436481	0.014501	0.46829	0.67017	0.11069	0.26059	1	0.552469
SERPINI2	252.71	137.66	119.76	60.59	1.84	0.88	0.543478	-0.264818	-0.879793	0.00014496	0.0015611	0.00038376	0.0038787	2.36784e-06	0.145062
VSIG4	2360.18	624.5	1575.35	1417.69	3.78	1.92	0.26455	-0.577492	-1.91858	0.00010681	0.0012504	0.00031197	0.0033213	1	0.111111
VTN	138.95	120.72	51.85	31.56	1.15	0.2	0.869565	-0.0606978	-0.201654	0.012032	0.047232	0.081367	0.20934	1	0.149691
VWF	9071.39	3862.33	1378.13	1803.02	2.35	1.23	0.425532	-0.371068	-1.23278	7.6294e-06	0.00025718	1.0337e-08	1.7664e-06	0.00035856	0.0401235
PCNA	859.02	1384.02	147.18	581.97	0.62	-0.69	1.6129	0.207608	0.689729	7.6294e-05	0.00099116	0.00021382	0.0025032	#REF!	0.938272
HSP90B1	7824.12	10353.9	815.59	1243.7	0.76	-0.4	1.31579	0.119186	0.395968	7.6294e-05	0.00099116	3.3568e-06	0.00012192	#REF!	0.938272
							#DIV/0!	#DIV/0!	#DIV/0!
protein	median group 1	median group 2	stdv group 1	stdv group 2	fold change	log(2) fold change	#VALUE!	#VALUE!	#VALUE!	Wilcoxon Mann Whitney Test raw p-Value	Wilcoxon Mann Whitney Test adjusted p-Value	t-Test raw p-Value	t-Test adjusted p-Value	adj BONF	AUC	Coefficient of Variation group 1	Coefficient of Variation group 2	Difference of Coefficient of Variations
APOA1_HUMAN	1424.76	936.38	511.44	486.16	1.52	0.61	0.657895	-0.181844	-0.604132	0.012032	0.053489	0.016549	0.073453	0	0.291667	0.379	0.473	-0.09
APOA2_HUMAN	174.52	120.39	190.81	130.8	1.45	0.54	0.689655	-0.161368	-0.536106	0.012032	0.053489	0.030018	0.10828	0	0.358025	0.775	0.844	-0.07
APOA4_HUMAN	526.29	284.39	218.16	198.37	1.85	0.89	0.540541	-0.267172	-0.887614	0.0040054	0.025401	0.0022163	0.01876	0	0.237654	0.434	0.636	-0.2
APOB_HUMAN	4258.98	1920.95	1147.88	874.27	2.22	1.15	0.45045	-0.346353	-1.15067	0.00010681	0.0019655	1.8879e-05	0.00063096	0	0.108025	0.29	0.418	-0.13
APOBR_HUMAN	139.58	65.5	105.16	94.72	2.13	1.09	0.469484	-0.32838	-1.09096	0.018234	0.07007	0.021132	0.08657	0	0.283951	0.629	0.931	-0.3
APOC1_HUMAN	39.02	11.5	48.88	29.16	3.39	1.76	0.294985	-0.5302	-1.76146	0.0060398	0.033136	0.037941	0.12702	0	0.32716	1.087	1.267	-0.18
APOC2_HUMAN	11.6	0.97	29.81	8.24	11.91	3.57	0.0839631	-1.07591	-3.57446	0.010827	0.049477	0.010238	0.053151	0	0.37037	1.284	1.467	-0.18
APOC3_HUMAN	152.6	54.83	71.02	58.55	2.78	1.48	0.359712	-0.444045	-1.47523	0.00067139	0.007589	0.00027962	0.0042137	0	0.148148	0.463	0.877	-0.41
APOD_HUMAN	99.87	51.34	50.07	33.03	1.95	0.96	0.512821	-0.290035	-0.96357	3.8147e-05	0.00099102	0.00020659	0.0034154	0	0.135802	0.415	0.603	-0.19
APOE_HUMAN	173.51	99.36	53.93	90.06	1.75	0.8	0.571429	-0.243038	-0.807435	0.01593	0.063505	0.0077073	0.043763	0	0.234568	0.268	0.695	-0.43
APOH_HUMAN	684.08	650.66	237.35	409.04	1.05	0.07	0.952381	-0.0211893	-0.0703963	0.67052	0.80627	0.4595	0.58935	0	0.533951	0.344	0.531	-0.19
APOL1_HUMAN	0	0	23.24	15.62	NA	NA	#VALUE!	#VALUE!	#VALUE!	0.58388	0.73422	0.7869	0.85359	0	0.445988	4.192	4.243	-0.05
APOL2_HUMAN	0	0	16.72	13.48	NA	NA	#VALUE!	#VALUE!	#VALUE!	0.30656	0.48071	0.63331	0.73466	0	0.567901	2.84	1.597	1.24
APOM_HUMAN	0	0	8.65	0	NA	NA	#VALUE!	#VALUE!	#VALUE!	0.059058	0.15857	0.20115	0.36807	0	0.361111	3.19	NA	NA
APOOL_HUMAN	14.69	8.69	19.14	10.42	1.69	0.76	0.591716	-0.227887	-0.757099	0.023073	0.083475	0.077249	0.20145	0	0.408951	1.011	0.954	0.06
MRC1_HUMAN	435.85	161.14	191	80.66	2.7	1.44	0.37037	-0.431364	-1.4331	1.5259e-05	0.00055497	1.0885e-05	0.00043704	0	0.0339506	0.407	0.485	-0.08
MRC2_HUMAN	182.45	98.41	60.46	89.36	1.85	0.89	0.540541	-0.267172	-0.887614	0.030365	0.098866	0.020527	0.084955	0	0.228395	0.31	0.73	-0.42
VWF_HUMAN	386.82	265.45	211.07	355.72	1.46	0.54	0.684932	-0.164353	-0.546023	0.018234	0.07007	0.35316	0.50106	0	0.225309	0.455	0.965	-0.51
CD44_HUMAN	564.2	606.64	155.14	375.61	0.93	-0.1	1.07527	0.0315171	0.104708	0.18147	0.33856	0.15318	0.31237	0	0.604938	0.267	0.52	-0.25
CD59_HUMAN	158.03	96.31	38.52	64.61	1.64	0.71	0.609756	-0.214844	-0.713767	0.09874	0.22456	0.08816	0.22113	0	0.240741	0.245	0.527	-0.28
CD81_HUMAN	0	0	27.01	0	NA	NA	#VALUE!	#VALUE!	#VALUE!	0.10035	0.22456	0.32209	0.48232	0	0.388889	4.16	NA	NA
DAF_HUMAN CD55	47.5	6.96	35.78	16.82	6.82	2.77	0.146628	-0.833784	-2.77005	0.0010452	0.01034	0.00052067	0.0065683	0	0.117284	0.685	1.223	-0.54
C1QA_HUMAN	0.21	0	17.3	0.63	Inf	Inf	#VALUE!	#VALUE!	#VALUE!	0.019059	0.07234	0.052792	0.15708	0	0.313272	1.987	2.609	-0.62
C1QB_HUMAN	36.89	29.48	30.37	51.88	1.25	0.32	0.8	-0.09691	-0.32196	0.11871	0.25041	0.50476	0.62871	0	0.291667	0.557	1.162	-0.6
C1QBP_HUMAN	101.87	163.36	147.77	213.11	0.62	-0.68	1.6129	0.207608	0.689729	0.09874	0.22456	0.19828	0.36483	0	0.580247	0.993	0.966	0.03
C1QC_HUMAN	91.18	56.16	52.31	34.47	1.62	0.7	0.617284	-0.209515	-0.696063	0.030365	0.098866	0.022155	0.089068	0	0.259259	0.513	0.556	-0.04
C1QR1_HUMAN	44.56	0	34.21	25.68	Inf	Inf	#VALUE!	#VALUE!	#VALUE!	7.6294e-06	0.00038352	1.0995e-06	8.5828e-05	1	0.141975	0.635	1.732	-1.1
C1R_HUMAN	245.97	204.62	88.95	153.1	1.2	0.27	0.833333	-0.0791812	-0.263061	0.30379	0.47711	0.58372	0.69433	0	0.361111	0.345	0.647	-0.3
C1S_HUMAN	205.83	159.43	75.2	155.92	1.29	0.37	0.775194	-0.11059	-0.367408	0.16735	0.32144	0.85102	0.89726	0	0.359568	0.356	0.763	-0.41
CLU_HUMAN	0.87	36.92	65.11	45.19	0.02	-5.41	50	1.69897	5.64442	0.88884	0.9446	0.85061	0.89726	0	0.503086	1.501	1.093	0.41
C4BPA_HUMAN	469.66	249.34	207.1	209.1	1.88	0.91	0.531915	-0.274158	-0.910823	0.0023346	0.017603	0.0011588	0.011726	0	0.222222	0.439	0.771	-0.33
C4BPB_HUMAN	0	0	27.03	0	NA	NA	#VALUE!	#VALUE!	#VALUE!	0.035522	0.11126	0.029882	0.10814	0	0.333333	1.79	NA	NA
SAA1_HUMAN	7.84	0	63.93	22.72	Inf	Inf	#VALUE!	#VALUE!	#VALUE!	0.0041926	0.026264	0.063423	0.17752	0	0.358025	2.037	2.036	0
VWF_HUMAN	386.82	265.45	211.07	355.72	1.46	0.54	0.684932	-0.164353	-0.546023	0.018234	0.07007	0.35316	0.50106	0	0.225309	0.455	0.965	-0.51

## Sheet: Feference 14
Reference 14 (Expression Atlas version: 3.1)
Ma L, Huang Y, Zhu W, Zhou S, Zhou J, Zeng F, Liu X, Zhang Y, Yu J. An integrated analysis of miRNA and mRNA expressions in non-small cell lung cancers. PLoS One. 2011;6(10):e26502. doi: 10.1371/journal.pone.0026502.
GEO Number: GSE29250	Expression Atlas:E-GEOD-29250
The down-regulated genes in NSCLC cancer tissue compared with the adjacent normal tissue.
Gene Symbol1	Score(d)	Fold Change		Tumor_expression2	Non-tumor_expression2	CpG_class
C1QA	-2.83924	0.275025	-1.86255	339.47	881.51	LCG
C1QB	-2.18963	0.322878	-1.6311	1610.97	3787.23	LCG
C1QC	-2.57625	0.341403	-1.55061	949.27	2453.19	LCG
C1QTNF1	-2.09269	0.470726	-1.08715	90.28	183.88	HCG
APOL3	-2.58887	0.325727	-1.61842	93.09	209.25	LCG
C5AR1	-3.21428	0.31657	-1.65957	131.31	371.41	ICG
CD44	-2.41074	0.566596	-0.819689	1299.8	2226.07	HCG
CD55	-3.04806	0.245457	-2.02666	494.53	1562.16	HCG
CFD	-1.93355	0.253067	-1.98261	1606.74	4195.12	HCG
CFH	-2.59965	0.384435	-1.37933	202.64	354.54	LCG
SERPINA1	-2.72342	0.107467	-3.21836	529.52	2461	LCG
SERPINA3	-2.6478	0.27293	-1.87358	356.1	993.15	LCG
SERPINB1	-2.201	0.477381	-1.06689	765.32	1329.23	HCG
SERPINF2	-3.58169	0.0566208	-4.14294	2.08	37.18	ICG
SERPING1	-2.84959	0.249747	-2.00166	470.45	1204.74	ICG

## Sheet: Reference 15
Reference 15
Yang C, Sun C, Liang X, Xie S, Huang J, Li D. Integrative analysis of microRNA and mRNA expression profiles in non-small-cell lung cancer. Cancer Gene Ther. 2016;23(4):90-7. doi: 10.1038/cgt.2016.5.
The down-regulated genes detected in NSCLC using small RNA-Seq.
Gene symbol	normal_1	cancer_1	normal_2	cancer_2	normal_3	cancer_3	logFC	P Value			RNA-Seq analyses			tissue
A2M	525.76	26.06	742.19	39.53	852.44	25.8	-4.47	3.34e-06
APOC1	27.22	16.02	98.13	2.45	39.92	6.33	-2.83	0.00157
APOH	0.73	0.05	1.76	0	0.92	0.03	-5.37	2.53e-06
APOL3	57.05	9.51	46.93	4.32	64.54	2.08	-3.42	0.000192
C1QA	108.99	40.83	178.8	14.42	107.64	10.85	-2.62	0.00316
C1QTNF1	9.15	0.27	4.21	1.31	6.43	0.07	-3.36	0.000264
C1QTNF1-AS1	3	0.09	1.52	0.57	2.44	0.04	-3.12	0.00116
C1QTNF2	4.49	0	2.12	0.11	1.77	0.06	-5.43	2.73e-07
C1QTNF7	18.48	0.38	14.46	0.19	12.04	0.28	-5.74	2.13e-08
C3	233.08	18.11	132.49	8.66	112.45	5.69	-3.87	3.48e-05
C4BPA	34.08	0.21	64.45	0.24	36.95	0.62	-6.99	1.22e-10
C4BPB	1.61	0.06	1.09	0	2.53	0.08	-5.26	6.56e-07
C6	2.95	0.01	5.03	0.03	2.75	0.03	-7.14	3.37e-10
C7	263.02	0.34	129.15	0.17	129.43	1.04	-8.43	2.28e-13
C8B	2.33	0.06	4.2	0.03	0.8	0.04	-5.8	7.55e-08
CD55	113.38	27.06	140.29	40.29	187.24	19.88	-2.26	0.00964
CFD	133.92	3.66	120.16	9.47	83.78	6.82	-3.98	2.4e-05
CFP	1.13	0.31	1.22	0.05	0.83	0.12	-2.81	0.00195
MRC1	4.88	0.54	5.27	0.27	6.88	0.09	-4.24	8.81e-06
SERPINA1	65.79	10.16	104.28	6.33	228.89	3.38	-4.34	5.64e-06
SERPING1	256.55	19.25	208.85	26.56	260.66	23.39	-3.34	0.000259
SERPINI2	8.13	0.59	6.11	0.4	9.19	0.53	-3.95	3.1e-05
VSIG4	16.46	7.02	26.94	1.86	39.54	0.6	-3.2	0.000431
VWF	64.21	3.91	32.28	8.63	58.89	2	-3.27	0.000324
The up-regulated genes detected in NSCLC using small RNA-Seq.
Gene symbol	cancer_1	normal_1	cancer_2	normal_2	cancer_3	normal_3	logFC	P Value
C8G	0.22	0	0.07	0.02	1.09	0.06	3.7	0.00199
C9	17.93	0.32	0.19	0.15	0.16	0.03	5.04	4.89e-07
SERPINA5	1.82	0.13	0.01	0.04	0.15	0.06	2.98	0.00167
SERPINB10	0	0	5.28	0.03	0.06	0	7.15	3.5e-09
SERPINB11	0.08	0.03	1.22	0.06	0.05	0	4.01	8.74e-05
SERPINB12	0.04	0	29.49	0.27	0.03	0.02	6.86	4.33e-10
SERPINB13	7.39	0.02	30.7	0.04	0.04	0.01	9.37	1.78e-14
SERPINB2	0.51	0.03	125.35	0.22	0.03	0.09	8.78	7.64e-14
SERPINB3	0.08	0	0.05	0	0	0	5.54	0.00226
SERPINB4	14.17	0.03	55.47	0.08	0.01	0.03	9.07	4.94e-14
SERPINB5	71.63	0.06	202	0.18	0.42	0.22	9.38	4.94e-15
SERPINB7	0.64	0.04	12.92	0.05	0	0	7.57	4.15e-11
SERPINE2	26.96	2.44	10.56	1.33	1.31	1.76	2.8	0.00173
SERPINI1	9.38	2.22	1.63	2.07	28.44	1.5	2.68	0.00262

## Sheet: Reference 16
Reference 16
Yap YL, Lam DC, Luc G, Zhang XW, Hernandez D, Gras R, Wang E, Chiu SW, Chung LP, Lam WK, Smith DK, Minna JD, Danchin A, Wong MP. Conserved transcription factor binding sites of cancer markers derived from primary lung adenocarcinoma microarrays. Nucleic Acids Res. 2005;33(1):409-21.
GEO Number:	Expression Atlas:E-MEXP-231
Gene Name	Design Element	'lung adenocarcinoma' vs 'normal'.p-value	'lung adenocarcinoma' vs 'normal'.log2foldchange	'lung adenocarcinoma' vs 'normal'.t-statistic
A2M	217757_at	0.000925772	-1.2	-4.15654
APOC1	204416_x_at	0.014023	-1.1	-3.07397
APOL3	221087_s_at	1.08982e-10	-1.6	-9.1312
C1QA	218232_at	0.000516423	-1.2	-4.36796
C1QB	202953_at	0.00754297	-1.1	-3.34212
C1QBP	208910_s_at	7.50442e-05	1.1	5.02736
C5AR1	220088_at	1.23233e-05	-1.4	-5.61384
C7	202992_at	0.000260116	-1.9	-4.60696
CD46	207549_x_at	2.98975e-07	1.9	6.77214
CD46	211574_s_at	1.89906e-07	1.7	6.91133
CD93	202878_s_at	7.53575e-11	-2	-9.24574
CFD	205382_s_at	1.56227e-08	-3	-7.6615
CLU	222043_at	0.000123397	-1.6	-4.8658
MRC1	204438_at	0.00103419	-1.7	-4.11565
SERBP1	217725_x_at	4.54604e-05	1.2	5.19678
SERPINB9	209723_at	0.000931171	-1.1	-4.15436
SERPINE2	212190_at	0.00534878	1.1	3.47943
SERPING1	200986_at	3.68464e-06	-1.4	-6.0003
SERPINH1	207714_s_at	3.86865e-09	1.5	8.07572
VSIG4	204787_at	1.78778e-06	-1.8	-6.22493
VWF	202112_at	3.75121e-10	-2.3	-8.75585

[truncated: 16 more sheets: Reference 18, Reference 27, Reference 28, Reference 29, Reference 30, Reference 36, Reference 42, A, B, C, D, E, F, G, H, I]
