# Supplementary material for: The imbalance in the complement system and its possible physiological mechanisms in patients with lung cancer
Source: BMC Cancer. 2019 Mar 6;19:201. doi: 10.1186/s12885-019-5422-x (PMC6404310; doi:10.1186/s12885-019-5422-x)
Supplement: Supplementary file 2 — Table S2. Datasets of expression levels of complement proteins extracted from published publications. (XLSX 84 kb) [file 12885_2019_5422_MOESM2_ESM.xlsx]

## Sheet: Reference 5
Table S2 Datasets of expression values of complement proteins extracted from published publications
Reference
Li L, Wei Y, To C, Zhu CQ, Tong J, Pham NA, Taylor P, Ignatchenko V, Ignatchenko A, Zhang W, Wang D, Yanagawa N, Li M, Pintilie M, Liu G, Muthuswamy L, Shepherd FA, Tsao MS, Kislinger T, Moran MF. Integrated Omic analysis of lung cancer reveals metabolism proteome signatures with prognostic impact. Nat Commun. 2014;5:5469. doi: 10.1038/ncomms6469.
Comparison of protein expressions betweeen primary lung cancer tissue and matched normal lung tissue
Notes: (1) Column C-I contains the results from limma R package
(2) DE (differential expression); -1: downregulation; 1: upregulation; 0: no change
Gene	Entrez ID	log2FC	AveExpr	t	P.Value	adj.P.Val	B	DE (adj.P<0.05, |logFC|>1)
A2M	2	-2.63458	26.8029	-9.5502	1.9461e-07	1.3261e-05	7.60157	-1
APOA1	335	-2.60416	26.7732	-8.23697	1.11657e-06	3.59981e-05	5.85915	-1
APOA2	336	-2.26945	23.455	-6.74675	1.03706e-05	0.000160744	3.61256	-1
APOB	338	-2.27238	23.0331	-8.11695	1.32253e-06	4.1639e-05	5.68927	-1
APOC2	344	-2.76295	18.5119	-6.07095	3.13803e-05	0.000325935	2.49114	-1
APOC3	345	-2.44795	21.2317	-5.7644	5.29437e-05	0.000471167	1.96099	-1
APOD	347	-1.60276	22.1565	-4.44625	0.000579689	0.00256719	-0.459423	-1
APOE	348	-1.84938	23.0652	-3.34971	0.00488335	0.0138591	-2.5864	-1
C1QA	712	0.249673	18.6323	0.343937	0.736105	0.806115	-6.86646	0
C1QB	713	-0.176555	21.9397	-0.303866	0.765787	0.829603	-6.88015	0
C1QBP	708	0.903382	18.9887	1.31338	0.210587	0.306268	-6.06611	0
C1QC	714	-0.0978818	21.6051	-0.194739	0.84845	0.892756	-6.90893	0
C1QTNF3	114899	-0.350564	16.9337	-1.12595	0.27949	0.383502	-6.28497	0
C1R	715	-0.208555	21.7645	-0.612347	0.550319	0.648854	-6.7325	0
C1S	716	-0.0160364	20.8881	-0.0441064	0.965455	0.973669	-6.92802	0
C2	717	-1.172	21.6654	-2.21126	0.0445177	0.0863361	-4.71006	0
C3	718	-1.89751	27.1993	-6.95364	7.4816e-06	0.000131091	3.94282	-1
C4B	721	-1.80377	25.7695	-6.05126	3.24396e-05	0.00033265	2.45749	-1
C4BPA	722	-2.24353	23.4971	-5.57985	7.29961e-05	0.000586004	1.63547	-1
C5	727	-1.52067	22.033	-3.4555	0.00396424	0.011704	-2.38052	-1
C6	729	-1.39099	20.5954	-2.3654	0.0333032	0.0684809	-4.43972	0
C7	730	-2.36532	20.9362	-4.66411	0.000384444	0.00187568	-0.0454247	-1
C8A	731	-1.47046	19.7854	-2.39841	0.0312784	0.0650758	-4.38084	0
C8B	732	-1.89271	20.0834	-3.46546	0.00388722	0.0115018	-2.36111	-1
C8G	733	-1.17245	20.5264	-2.30621	0.03725	0.0746424	-4.54447	0
C9	735	-1.43002	23.5959	-2.95294	0.0106708	0.02681	-3.35164	-1
CD44	960	0.342173	22.7503	1.07185	0.302271	0.407817	-6.34299	0
CD55	1604	-2.15619	21.6783	-4.30889	0.000753042	0.00315746	-0.722664	-1
CD59	966	-1.21995	23.3865	-3.29714	0.0054168	0.0152336	-2.68852	-1
CD81	975	-1.65192	22.3121	-7.39121	3.82086e-06	8.36851e-05	4.62148	-1
CD93	22918	-3.42179	19.1643	-10.5294	5.92752e-08	6.2863e-06	8.77349	-1
CFB	629	-1.12047	24.7344	-3.57868	0.00311083	0.0095846	-2.1404	-1
CFD	1675	-0.108464	17.4988	-0.189076	0.8528	0.895696	-6.91008	0
CFH	3075	-1.09384	25.2243	-3.6917	0.00249171	0.00808502	-1.91992	-1
CFHR1	3078	-1.11858	20.7195	-2.62096	0.0203988	0.0458745	-3.97585	-1
CFHR2	3080	-1.15779	17.6813	-2.61362	0.0206907	0.0464016	-3.98941	-1
CFI	3426	-1.77958	21.3389	-4.74354	0.000331437	0.00166753	0.10433	-1
CFP	5199	-0.416173	17.3306	-0.983793	0.342242	0.447659	-6.43223	0
CLU	1191	-2.17615	24.8098	-4.1318	0.00105808	0.00411194	-1.06417	-1
ITGAM	3684	1.76625	20.7619	2.44028	0.0288776	0.0607077	-4.30566	0
ITGAX	3687	0.0477	16.9197	0.121647	0.904941	0.930816	-6.92119	0
ITGB2	3689	0.270364	23.1825	0.567833	0.579319	0.676124	-6.75971	0
SERBP1	26135	1.09912	23.2106	4.87151	0.000261394	0.00138973	0.344155	1
SERPINA1	5265	-1.72389	28.1614	-4.23347	0.000870086	0.00355984	-0.867837	-1
SERPINA3	12	-1.58409	24.1083	-3.1371	0.00742662	0.0198076	-2.99824	-1
SERPINA6	866	-1.93077	20.0319	-4.57818	0.000451757	0.00212189	-0.208172	-1
SERPINA7	6906	0.199109	17.1948	0.583947	0.568729	0.666274	-6.75009	0
SERPINB1	1992	-0.0590182	23.0791	-0.136335	0.893536	0.922415	-6.91918	0
SERPINB12	89777	0.6204	17.2038	0.698459	0.496555	0.599316	-6.67436	0
SERPINB2	5055	-0.1093	17.1084	-0.294112	0.773073	0.835251	-6.88323	0
SERPINB3	6317	0.4839	18.2242	1.16119	0.265361	0.368108	-6.2459	0
SERPINB4	6318	0.498518	16.953	0.60127	0.55746	0.655233	-6.73945	0
SERPINB5	5268	3.73749	19.4847	4.09232	0.00114188	0.00437017	-1.14059	1
SERPINB6	5269	-2.2332	22.1887	-3.24849	0.00596223	0.01648	-2.78286	-1
SERPINB9	5272	0.0123	21.4215	0.0247172	0.980636	0.986511	-6.92873	0
SERPINC1	462	-2.0943	23.0566	-4.11827	0.00108607	0.00420033	-1.09035	-1
SERPIND1	3053	-2.40968	20.5585	-5.228	0.000136414	0.000882421	1.00205	-1
SERPINE1	5054	1.83862	18.0749	3.98622	0.00140239	0.00512657	-1.34639	1
SERPINE2	5270	0.577482	17.5648	1.19528	0.252222	0.353919	-6.20717	0
SERPINF1	5176	0.3592	22.8091	0.741567	0.470849	0.573616	-6.64258	0
SERPINF2	5345	-1.53625	21.9823	-3.04431	0.00891592	0.0230213	-3.17678	-1
SERPING1	710	-1.70794	23.2676	-5.56869	7.444e-05	0.000589325	1.61562	-1
SERPINH1	871	2.41678	25.3772	7.71551	2.35926e-06	6.05593e-05	5.10736	1
VSIG4	11326	0.163291	18.0243	0.319006	0.754525	0.820047	-6.87518	0
VTN	7448	-1.86644	24.9699	-3.07737	0.00835414	0.0218335	-3.11328	-1
VWF	7450	-3.71137	21.7519	-9.54806	1.95134e-07	1.3261e-05	7.59891	-1
Comparison of protein expressions betweeen primary PDX and matched normal lung tissue
normal_vs_PDX
Swissprot ID	Gene	Entrez ID	logFC	AveExpr	t	P.Value	adj.P.Val	B	DE (adj.P<0.05, |logFC|>1)
P01023	A2M	2	-9.61139	23.3145	-18.4421	3.59287e-11	5.17117e-09	15.807	-1
P02647	APOA1	335	-9.25886	23.4458	-14.8219	6.52994e-10	5.26313e-08	13.141	-1
P02652	APOA2	336	-7.4924	20.8435	-26.3259	2.90501e-13	1.67246e-10	19.8215	-1
P04114	APOB	338	-6.16472	21.087	-11.0518	2.85779e-08	1.01025e-06	9.48195	-1
P02655	APOC2	344	-2.82577	18.4805	-6.30072	2.01429e-05	0.000139718	2.86814	-1
P02656	APOC3	345	-5.82029	19.5455	-14.2366	1.1069e-09	8.41664e-08	12.6408	-1
P05090	APOD	347	-5.33373	20.291	-12.7555	4.60519e-09	2.57763e-07	11.2707	-1
P02649	APOE	348	-4.93282	21.5235	-8.27941	9.6049e-07	1.41269e-05	5.96115	-1
P02749	APOH	350	-7.5853	20.783	-23.9046	1.08148e-12	5.44797e-10	18.788	-1
O14791	APOL1	8542	-1.75999	18.1304	-3.59632	0.00294835	0.00797974	-2.17807	-1
Q9BQE5	APOL2	23780	-1.77004	18.8121	-4.0663	0.0011709	0.00368701	-1.25451	-1
O95445	APOM	55937	-1.65859	17.4591	-4.609	0.000412437	0.00158255	-0.202047	-1
P02745	C1QA	712	-1.67051	17.6722	-2.97193	0.0101592	0.0229107	-3.39701	-1
P02746	C1QB	713	-5.02045	19.5177	-12.4996	5.97607e-09	3.07567e-07	11.0175	-1
Q07021	C1QBP	708	1.59125	19.3327	2.90239	0.0116534	0.025663	-3.53044	1
P02747	C1QC	714	-4.48774	19.4102	-11.4036	1.92491e-08	7.38799e-07	9.872	-1
Q9BXJ4	C1QTNF3	114899	0.4841	17.351	1.06205	0.306311	0.394513	-6.44874	0
P00736	C1R	715	-4.40549	19.666	-7.18538	4.85225e-06	4.68134e-05	4.31751	-1
P09871	C1S	716	-3.1	19.3461	-5.73539	5.29157e-05	0.000300776	1.88412	-1
P06681	C2	717	-5.50054	19.5011	-16.4186	1.69196e-10	1.74836e-08	14.4012	-1
P01024	C3	718	-4.32782	25.9841	-12.0141	9.92388e-09	4.44369e-07	10.5226	-1
P0C0L5	C4B	721	-5.34196	24.0004	-11.906	1.11351e-08	4.82523e-07	10.4098	-1
P04003	C4BPA	722	-7.87042	20.6837	-16.0592	2.26882e-10	2.23008e-08	14.1301	-1
P01031	C5	727	-5.15403	20.2163	-9.67345	1.49095e-07	3.57651e-06	7.8373	-1
P13671	C6	729	-4.37736	19.1022	-9.02144	3.47155e-07	6.7723e-06	6.98844	-1
P10643	C7	730	-4.58435	19.8267	-12.1483	8.61127e-09	3.9889e-07	10.6613	-1
P07357	C8A	731	-3.26026	18.8905	-6.59919	1.23143e-05	9.54357e-05	3.36948	-1
P07358	C8B	732	-3.20038	19.4296	-8.35682	8.6123e-07	1.3048e-05	6.0715	-1
P07360	C8G	733	-3.9885	19.1183	-8.96704	3.73273e-07	7.12934e-06	6.91539	-1
P02748	C9	735	-7.35538	20.6333	-26.3716	2.83713e-13	1.67246e-10	19.8396	-1
P08174	CD55	1604	-3.46912	21.0219	-4.67327	0.000365255	0.00143636	-0.079064	-1
Q9NPY3	CD93	22918	-3.98066	18.8849	-10.3041	6.85273e-08	1.97261e-06	8.61385	-1
P00751	CFB	629	-4.01993	23.2847	-10.8322	3.67608e-08	1.26621e-06	9.23268	-1
P00746	CFD	1675	-0.680609	17.2128	-1.23714	0.236519	0.322235	-6.25347	0
P08603	CFH	3075	-7.70317	21.9196	-12.4903	6.03384e-09	3.07567e-07	11.0081	-1
Q03591	CFHR1	3078	-3.96814	19.2947	-11.1229	2.63619e-08	9.57103e-07	9.56173	-1
P36980	CFHR2	3080	-1.2155	17.6525	-2.95737	0.0104557	0.0235006	-3.42502	-1
P05156	CFI	3426	-5.22089	19.6182	-17.2342	8.88079e-11	1.02256e-08	14.9916	-1
P10909	CLU	1191	-7.31986	22.238	-8.35951	8.57981e-07	1.30478e-05	6.07532	-1
P56199	ITGA1	3672	-4.45453	19.8328	-11.8281	1.21071e-08	5.13594e-07	10.3278	-1
P17301	ITGA2	3673	3.91159	20.2729	5.41205	9.3781e-05	0.000472422	1.30153	1
P22897	MRC1	4360	-3.50992	21.2407	-6.94406	7.07999e-06	6.16249e-05	3.93307	-1
Q9UBG0	MRC2	9902	-0.591182	22.3738	-1.40564	0.181778	0.257673	-6.04335	0
Q8NC51	SERBP1	26135	1.51388	23.418	5.11612	0.000160314	0.000726734	0.756323	1
P01009	SERPINA1	5265	-9.40623	24.3202	-17.8903	5.39468e-11	6.79393e-09	15.4428	-1
P01011	SERPINA3	12	-6.20373	21.7984	-12.5164	5.87427e-09	3.07567e-07	11.0342	-1
P08185	SERPINA6	866	-4.06008	18.9673	-12.6281	5.24029e-09	2.89293e-07	11.1452	-1
P35237	SERPINB6	5269	-1.98574	22.3125	-4.08067	0.0011386	0.00359604	-1.2264	-1
P01008	SERPINC1	462	-2.80371	22.7019	-3.97955	0.00138695	0.00425051	-1.42451	-1
P05546	SERPIND1	3053	-3.69635	19.9152	-8.51085	6.94611e-07	1.14087e-05	6.28885	-1
P05155	SERPING1	710	-6.02942	21.1068	-9.94107	1.06705e-07	2.83352e-06	8.172	-1
P50454	SERPINH1	871	2.10234	25.22	7.23347	4.50443e-06	4.40451e-05	4.39316	1
P04004	VTN	7448	-8.59547	21.6054	-21.9999	3.33698e-12	1.12067e-09	17.8628	-1
P04275	VWF	7450	-5.93453	20.6403	-20.5993	8.1195e-12	1.9248e-09	17.1092	-1
P07900	HSP90AA1	3320	1.2451	26.4547	5.44569	8.83021e-05	0.000451023	1.36278	1
P08238	HSP90AB1	3326	1.71276	27.4698	7.3076	4.01884e-06	4.02884e-05	4.50914	1
P12004	PCNA	5111	3.39958	22.3431	12.3417	7.03483e-09	3.37504e-07	10.8586	1

## Sheet: Reference 6
Reference
Li Y, Lian H, Jia Q, Wan Y. Proteome screening of pleural effusions identifies IL1A as a diagnostic biomarker for non-small cell lung cancer. Biochem Biophys Res Commun. 2015;457(2):177-82. doi: 10.1016/j.bbrc.2014.12.083.
Protein	Description	Abundancy of proteins (Nomber of spectra)
		TB1	TB2	TB3	CA1	CA2	CA3	LOG2FC
APOA1	Apolipoprotein A-I	48	15	29	67	116	55
APOA2	Apolipoprotein A-II	7	8	23	14	1	0
APOA4	Apolipoprotein A-IV	15	25	4	13	18	3
APOB	Apolipoprotein B (including Ag(x) antigen)	335	320	50	14	422	63
APOC1	Apolipoprotein C-I	1	0	2	0	0	0
APOD	Apolipoprotein D	6	10	5	4	8	0
APOE	Apolipoprotein E	16	18	13	8	15	9
APOH	Apolipoprotein H (beta-2-glycoprotein I)	0	2	4	8	14	14
APOL1	Apolipoprotein L, 1	6	5	3	2	2	0
C1QA	Complement component 1, q subcomponent, A chain	5	2	1	0	1	1
C1QB	Complement component 1, q subcomponent, B chain	16	12	11	1	5	0
C1QC	Complement component 1, q subcomponent, C chain	7	0	5	2	3	2
C1S	Complement component 1, s subcomponent	9	8	1	0	3	4
C4BPA	Complement component 4 binding protein, alpha	19	16	5	20	26	7
tuberculosis (TB)
Sample：pleural effusions
Abstract Non-small cell lung cancer (NSCLC) is a common malignant disease, and in ∼10–20% of patients, pleural effusion is the first symptom. The pleural effusion proteome contains information on pulmonary disease that directly or indirectly reflects pathophysiological status. However, the proteome of pleural effusion in NSCLC patients is not well understood, nor is the variability in protein com…

## Sheet: Reference 7
Reference
Mehan MR, Ayers D, Thirstrup D, Xiong W, Ostroff RM, Brody EN, Walker JJ, Gold L, Jarvis TC, Janjic N, Baird GS, Wilcox SK.Protein signature of lung cancer tissues.PLoS One. 2012;7(4):e35157. doi: 10.1371/journal.pone.0035157.
Table SOMAscan protein expression differences expressed as log2 ratio of the signal in tumor to non-tumor tissue samples for proteins with the largest mean-fold change.
Tissue			Serum
Protein Target	Adjacent	Distant	Protein Target	up/down
MRC1	-1.36	-1.96	C1s	up1.21
VWF	-0.98	-1.18	C9	up1.52
			MRC1	1.52

## Sheet: Reference 8
Reference
Ostroff RM, Bigbee WL, Franklin W, Gold L, Mehan M, Miller YE, Pass HI, Rom WN, Siegfried JM, Stewart A, Walker JJ, Weissfeld JL, Williams S, Zichi D, Brody EN. Unlocking Biomarker Discovery: Large Scale Application of Aptamer Proteomic Technology for Early Detection of Lung Cancer. PLoS One. 2010;5(12):e15003. doi: 10.1371/journal.pone.0015003.
Protein Name	Ks
C3	0.7
C3A	0.71
C3B	0.59
C1s	0.29
C9	0.41	Serum
		Measure of the relative importance of potential biomarkers selected with KS distance (KS), KS FDR-corrected q-value (q-value), frequency for naı ¨ve Bayes (NB Freq)

## Sheet: Reference 11
Reference
Zeng X, Hood BL, Sun M, Conrads TP, Day RS, Weissfeld JL, Siegfried JM, Bigbee WL. Lung cancer serum biomarker discovery using glycoprotein capture and liquid chromatography mass spectrometry.J Proteome Res. 2010;9(12):6440-9. doi: 10.1021/pr100696n.
Identified glycopeptides with differential mass chromatogram areas with a minimum P valued less than 0.01
Protein	FC for ADC	FC for SCC	P value
CFI	3.15	1.56	0.0057			serum
C1NH/SERPING1	3.6	1.12	0.0027
A2M
ApoB100	−1.23	−1.39	0.00414
ApoD
ApoA
ApoC4
C4BPA
C4BPB
C1R	2.2	2
C1Q
C2	1.7	1.1
C3
C4A	1.1	1.2
C6
C7
C8A
C8B
CFHR
CFB
CFH
CD44
CLU
VNT
VWF

## Sheet: Feference 12
Reference
Toyama A, Nakagawa H, Matsuda K, Ishikawa N, Kohno N, Daigo Y, Sato TA, Nakamura Y, Ueda K.Deglycosylation and label-free quantitative LC-MALDI MS applied to efficient serum biomarker discovery of lung cancer.Proteome Sci. 2011;9:18. doi: 10.1186/1477-5956-9-18.
Table 1 List of lung cancer biomarker candidates screened by label-free MALDI MS and their verification result on MRM
Protein Name	Log2(LC/Control)MALDI MS	Log2(LC/Control)MRM
C1QB	0.87
C1R	0.45	0.15
CLU	0.33	-0.87
Complement C2	1.4	0.23
Complement C3	-1.22	-0.95
Complement C5	0.74
Complement C6	1.2
Complement C7	0.81
Complement C9	1.25	0.53
		Abstract Background: Serum is an ideal source of biomarker discovery and proteomic profiling studies are continuously pursued on serum samples. However, serum is featured by high level of protein glycosylations that often cause ionization suppression and confound accurate quantification analysis by mass spectrometry. Here we investigated the effect of N-glycan and sialic acid removal from serum p…

## Sheet: Reference 17
Reference
Birse CE, Lagier RJ, FitzHugh W, Pass HI, Rom WN, Ede ES, Bungum AO, Maldonado F, Jett JR, Mesri M, Sult E, Joseloff E, Li A, Heidbrink J, Dhariwal G, Danis C, Tomic JL1, Bruce RJ, Moore PA, He T, Lewis ME, Ruben SM. Blood-based lung cancer biomarkers identified through proteomic discovery in cancer tissues, cell lines and conditioned medium. Clin Proteomics. 2015;12(1):18. eCollection 2015.doi: …
Candidate lung cancer biomarkers (n=179) identified through LC/MS analysis.
Protein Name (Abreviated	Gene Name	Tissue (n=13)	Cell Line (n=17)	Conditioned Medium (n=7)	# of Peptide Seqs	Median Ratio(Lung cancer/control)	LOG2FC		Serum
Complement C1q subcomponent subunit A	C1QA	2	0	0	3	8.2	3.04
Mass Spec	Protein Name (Abreviated)	UniProt	PANTHER Protein Class	PANTHER Pathway
Supplementary Table S3: Candidate lung cancer biomarkers (n=179) identified through LC/MS analysis.
Complement C3	C3	3	0	1	8	4.8	2.26303
C4b-binding protein alpha chain	C4BPA	11	0	0	11	6.1	2.60881
Complement C5	C5	7	0	0	9	21	4.39232
Complement C6	C6	6	0	0	13	20.6	4.36457
Complement C7	C7	9	0	0	19	14.6	3.8679
Complement C8A	C8A	4	0	0	5	47.7	5.57592
Complement C8B	C8B	11	0	0	4	32.2	5.00899
Complement C8G	C8G	5	0	0	3	11.3	3.49825
Complement C9	C9	12	0	0	10	36.2	5.17792
CD44 antigen	CD44	9	13	6	3	6.3	2.65535
Membrane cofactor protein	CD46	3	4	0	5	8	3
Complement factor B	CFB	2	0	6	4	17.6	4.1375
Complement factor H	CFH	13	0	3	20	16	4
Complement factor H-related protein 3	CFHR3	2	0	0	2	25.5	4.67243
Complement factor I	CFI	6	0	0	3	7.1	2.82782
Clusterin	CLU	11	2	1	10	12.4	3.63227
	To enrich for biomarkers likely to be found at elevated levels in the peripheral circulation of lung cancer patients, proteins were prioritized based on predicted subcellular localization (secreted, cell-membrane associated) and differential expression in disease samples. 179 candidate biomarkers were identified

## Sheet: Reference 19
Reference
Selamat SA, Chung BS, Girard L, Zhang W, Zhang Y, Campan M, Siegmund KD, Koss MN, Hagen JA, Lam WL, Lam S, Gazdar AF, Laird-Offringa IA.Genome-scale analysis of DNA methylation in lung adenocarcinoma and integration with mRNA expression.Genome Res. 2012;22(7):1197-211. doi: 10.1101/gr.132662.111.
Protein Name	Log2Ratio
C7	-2.47
C1QB	-1.68							tissue
CFB	1.408

## Sheet: Reference 20
Reference
Zhengyang Wang, Cheng Wang, Xiaobin Huang, Ying Shen, Jing Shen, Kejing Ying. Differential proteome profiling of pleural effusions from lung cancer and benign inflammatory disease patients. Biochimica et Biophysica Acta 2012,1824(4):692-700. doi: 10.1016/j.bbapap.2012.01.016.
Identification of the differentially expressed proteins in lung adenocarcinoma patients as compared with tuberculosis patients.
Description (protein name)	Ca/PN ratio	P valuea	q valueb
Complement C3c	−2.98	0	0
Complemen C3b	−4.27	0.001	0.01
Clusterin	−1.5	0.021	0.04
Complement factor B	−1.98	0.009	0.01
Complement C4B	−1.97	0.001	0
					pleural effusions

## Sheet: Reference 21
Reference 21
Ajona D PM CL, Perez-Gracia JL, Agorreta J, Lozano MD, Torre W, Massion PP, de-Torres JP, Jantus-Lewintre E, Camps C, Zulueta JJ, Montuenga LM, Pio R. Investigation of complement activation product c4d as a diagnostic and prognostic biomarker for lung cancer. J Natl Cancer Inst. 2013; 105: 1385-93. doi: 10.1093/jnci/djt205.
Concentration in plasma(µg/Ml)
Protein Name	lung cancer patients	Control	Log2Ratio
C4d	4.13±2.02	1.86±0.95	1.15
	3.18±3.20	1.13±0.69	1.49

[truncated: 24 more sheets: Reference 22, Reference 23, Reference 24, Reference 25, Reference 26, Sheet3, Reference 31, Reference 32, Reference 33, Reference 34, Reference 35, Reference 37, Reference 38, Reference 39, Reference 40, Reference 41, Reference 43, A, B, C …]
