# Supplementary material for: The imbalance in the complement system and its possible physiological mechanisms in patients with lung cancer
Source: BMC Cancer. 2019 Mar 6;19:201. doi: 10.1186/s12885-019-5422-x (PMC6404310; doi:10.1186/s12885-019-5422-x)
Supplement: Supplementary file 3 — Table S3A. Proteogenomics profiling of the expression of complement and complement- related components in patients with lung cancer. Table S3B. Median mRNA and protein levels in tissues and protein levels in serum. (XLSX 46 kb) [file 12885_2019_5422_MOESM3_ESM.xlsx]

## Sheet: A
Table S3A. Proteogenomics expression profiling of complement and complement-related components in lung cancer patients
Notes：Two exception were: 1) C1s mRNA with an increased level in lung cancer tissue; 2) C3 protein with an decreased level in serum of lung cancer patients.
Type	Gene symbol	mRNA level in tissue	Reference	Protein level in tissue	Reference	Protein level in serum	Reference
Activators	C1s	-2.5	[1-4]	-2	[5-7]	2.3	[7, 8]
		-1.1		-3.1		1.21
		-2		-1.36
		-2.2
		-3.2
		1.3Ref4
	C1r	-3.4	[3, 9, 10]	-4.4	[5]	2.2	[11, 12]
		-2				2
		-1.3				0.42
		-1.4				0.49
		-3.4
		-3.8
		-2.7
	C1QA	-1.9	[1, 3, 4, 10, 13-16]	-1.67	[5, 6]	2.1	[17]
		-2.1		-2
		-1.4
		-1.2
		-2.2
		-1.8
		-1.21
		-1.2
		-1.89
		-2.62
		-2.62
	C1QB	-1.8	[1, 3, 4, 13, 14, 16, 18]	-5.05	[5, 6, 13, 19]	0.87	[12]
		-1.7		-0.32
		-3		-2.3
		-1.6		-1.68
		-2.5
		-1.9
		-1.1
		-0.91
		-1.84
		-1.1
		-1.1
	C1QC	-1.31	[3, 4, 13, 14]	-4.49	[5, 6, 13]	NA	NA
		-2.4		-0.7
		-1.5		-1
		-1.37
	C2	-2.4	[1, 4, 13]	-1.17	[5]	1.7	[11, 12]
		-1.1				1.1
		-1.1				1.4
		-1.1
		-1.3
	C4/C4a, b, d	-2	[2, 9, 13]	-1.8	[5, 20, 21]	1.15	[11, 21-26]
		-2.4		-1.97		1.4
		-0.02		-2		1.1
		-0.15		DOWN		1.2
						0.88
						1.4
						2.1
						1.4
Early	MASP1	-1.5	[13, 27]	NA	NA	NA
		-0.26
	CFD	-2.2	[3, 4, 10, 13-16, 18, 27-30]	NA	NA	NA	NA
		-2
		-2.5
		-2.9
		-2
		-3
		-1.48
		-1.1
		-2
		-1.98
		-2.5
		-2.72
		-3.98
		-3
	CFP	-1.3	[13, 15, 27, 29]	NA	NA	NA	NA
		0.6
		-2.76
		-2.81
	CFB	1.64	[19, 29]	-1.12	[5, 20, 31]	4.14	[17, 25]
		1.408		-3.6		2.2
				-1.98
				-0.9
Middle	C3/C3c, b	-2.1	[1, 3, 4, 9, 13, 15]	-1.9	[5, 20, 31]	2.26	[12, 17, 23, 24, 26, 32-35]
				-4.3		2.65
				-2.98		2.1
		-6.5		-4.27		2.78
		-3.8		-2		2.45
		-4.4				5.7
		-1.3				2.4
		-0.9				-1.22
		-3.78				REF13
	C5	-2.2	[1, 4, 13]	-1.52	[5]	4.39	[12, 17, 34]
		-1.2		-1.1		2.14
		-1.4				0.67
		-1.55				0.8
	C6	-5.1	[3, 9, 13, 15, 28, 36]	-1.39	[5]	4.36	[12, 17]
		-1.5		-1.6		1.2
		-1.3
		-1.58
		-7.14
		-5.8
Late	C7	-5	[1, 3, 4, 9, 10, 13, 15, 16, 18, 27-30]	-2.37	[5, 19]	3.87	[12, 17, 35, 37]
		-2		-2.47		2.67
		-1.4		-1.3		2
		-1.6				0.81
		-2.2
		-2.6
		-3.9
		-1.5
		-3.2
		-3.6
		-1.2
		-1.6
		-1.8
		-1.7
		-1.96
		-1.57
		-2.63
		-2.43
		-1.9
	C8A	-0.2	[13]	-1.47	[5, 31]	5.58	[17]
				-2.1
	C8B	-1.3	[1, 3, 4, 13, 15, 28]	-1.89	[5]	5.01	[17]
		-1.4
		-2.1
		-1.1
		-1.83
		-5.8
	C8G	0.09	[13, 15]	-1.17	[5]	3.5	[17]
		3.7
	C9	-0.01	[13, 15]	-1.43	[5]	1.52	[7, 12, 17, 26, 34, 35, 38]
		5.05		-1.1		5.18
						2.78
						3.16
						2.4
						3.25
						1.1
						1.4
Inhibitors	C1NH/ SERPING1	-4.5	[1, 9, 10, 13-15, 18, 27, 29]	-1.71	[5]	1.1	[11]
		-1.1		-2		2
		-1.7				3.6
		-2.1
		-1.8
		-2.7
		-1.2
		-1.34
		-2
		-1.39
		-3.34
secreted	C1QBP	2 2.2	[1, 13, 16]	1.59	[5, 13]	NA	NA
		0.51		0.68
		1.1
	CFI	-1.9	[1, 3, 13]	-1.78	[5]	2.83	[11, 17]
		-1.2		-0.9		3.15
		-2				1.56
		-0.35
	C4BPA	-6.3	[1, 3, 4, 10, 13, 15, 18, 28]	-2.24	[5, 13, 39]	2.61	[17, 32]
		-2		-0.91		1.55
		-2.1		-2.12
		-5.4
		-3.4
		-1.9
		-1.5
		-1.53
		-6.9
		9
	C4BPB	-1.4	[1, 13, 15, 29]	-1	NA	NA	NA
		-0.82
		1.81
		-5.26
	CFH	-3.7	[1, 3, 4, 9, 10, 13, 14]	-1.09	[5]	4	[17]
		-1.2		-0.8
		-1.5
		-2.4
		-1.3
		-0.44
		-1.38
	CLU	-1.7	[1, 3, 10, 13, 16, 18, 27, 29]	-2.18	[5, 20]	3.63	[12, 17, 33]
		-2.1		-1.5		2.45
		-1.6		-1.6		0.33
		-1.5
		-2.3
		-2.3
		-3.3
		-1.3
		-1.4
		-1.4
		-2.2
		-1.8
		-1.2
		-1.1
		-2.49
		-1.6
	VTN	3.1	[3]	-1.87	[5]	3.24	[32]
				-1
	VWF	-1.9	[1, 3, 4, 10, 13, 15, 16, 18, 27-29]	-1.18	[5, 7, 39]	NA	NA
		-1.9		-3.71
		-2.4		-2.27
		-3.1		-1.9
		-1.1
		-3.9
		-3
		-2
		-2.1
		-1.9
		-1.7
		-1.8
		-2.2
		-1.23
		-2.39
		-3.27
		-2.3
	SERPINA1	-5.3	[1, 3, 13-15]	-1.72	[5]	NA	NA
		-6.6		-2.3
		-6.7
		-7.5
		-3
		-0.56
		-3.22
		-4.43
	SERPINA3	-0.86	[13, 14]	-1.58	[5]	2.34	[38]
		-1.87		-1.8
membrane	CD55/DAF	-1.2	[1, 3, 4, 9, 10, 13-15, 36]	-2.16	[5, 13]	NA	NA
		-2.4		-2.77
		-1.6
		-1.2
		-1.3
		-3.8
		-4.1
		-4.4
		-3.3
		-2.2
		-1.5
		-2.1
		-1.5
		-1.64
		-2.02
		-2.26
		-2.1
	CD59/MAC	-1.7	[1, 9, 13]	-0.71	[5, 13]	NA	NA
		-1.1		-1.22
		-1.9
		-1.6
		-1.5
		-1.1
		-1.2
		-0.68
	CD44	-3.7	[1, 14]	-1	This study	2.66	[17]
		-3
		-3
		-2.3
		-2
		-1.8
		-1.8
		-1.8
		-1.6
		-1.7
		-1.4
		-1.2
		-1.1
		-1.1
		-1.1
		-0.82
4 mCRPs	CD46/MCP	1.9	[16]	NA	NA	3	[17]
		1.7
	CD35/CR1	-1.8	[3]	NA	NA	NA	NA
		-1.3
		-1.4
		-1.4
	CD21/CR2	1.2	[3, 28, 29]	NA	NA	NA	NA
		1.1
		1.6
		4.39
	ITGAM/CD11b/ CR3/	-2.3	[1, 3, 4]	1.77	[5]	NA	NA
		-3.3
		-2.4
	ITGAX/CD11c/CR4	-2.4	[3]	NA	NA	NA	NA
	ITGB2/CD18/CR3	-2.6	[1, 3]	NA	NA	NA	NA
		-1.7
		-2.3
	MRC1	-1.5	[1, 3, 4, 9, 10, 15, 16, 18, 28]	-1.36	[5, 7, 13]	1.52	[7, 38]
		-2		-3.51		1.01
		-2.1		-1.44
		-1.3
		-4.1
		-2.2
		-1.5
		-1.5
		-3.5
		-3.5
		-2.4
		-1.3
		-1.3
		-1.5
		-1.5
		-1.5
		-4.24
		-1.7
	C3AR1	-1.9	[1, 3, 13]	NA	NA	NA	NA
		-2.6
		-0.78
	CD88/C5AR1	-2.9	[1, 3, 4, 13, 14, 16, 18, 27, 29]	UP	[40]	NA	NA
		-3.3
		-1.5
		-1.1
		-1.5
		-2
		-2
		-1.3
		-1.4
		-1.67
		-1.98
		-1.4
	VSIG4/C3bR	-1.2	[1, 3, 4, 13, 15, 16, 18, 27-30]	NA	NA	NA	NA
		-1.6
		-1.4
		-1.8
		-1.3
		-3.4
		-2.9
		-1.7
		-2.7
		-1.5
		-1.3
		-1.6
		-1.92
		-1.71
		-2.25
		-3.2
		-1.8
Receptors	CD93/C1QR1	-1.8	[1, 3, 4, 10, 16, 18, 27, 28]	-3.42	[5, 39]	NA	NA
		-1.6		-2.1
		-1.3
		-2.1
		-2.3
		-2.5
		-1.9
		-2
		-2.9
		-2.9
		-1.7
		-2.9
		-2.1
		-1.8
		-1.9
		-1.5
		-1.5
		-1.6
		-1.1
Regulator	APOA1	-0.52	[13]	-2.6	[5, 13, 26, 41]	1.87	[33]
				-0.61		1.54
				-1.52
				-4.76
				-3.02
	APOA2	-1.7	[42]	-2.26	[5, 13, 39]	1.46	[43]
				-0.54
				-3.02
	APOA4	NA	NA	-0.89	[13]	1.7	[25, 26]
				-1.3		3.1
	APOB	NA	NA	-2.27	[5, 13]	1.22	[25, 34]
				-1.15		5.1
	APOC1	-1.9	[1, 3, 4, 13, 15, 16]	-1.76	[13, 39]	1.32	[34]
		-1.3		-2.61
		-3.4
		-2.1
		-0.66
		-2.83
		-1.1
	APOC2	-1.04	[13]	-2.83	[5, 13, 39]	NA	NA
				-2.76
				-3.03
	APOC3	NA	NA	-2.44	[5, 13, 39]	0.4	[35]
				-1.48
				-2.29
	APOD	-3.1	[1, 4, 13]	-1.6	[5, 13]	NA	NA
		-1.5		-0.96
		-1.5
		-1.5
	APOE	-2.6		-1.85	[5, 13]	1.11	[25, 34]
		-1.4		-0.8		1
				-0.8
	APOL3	-3.5	[1, 10, 13-16, 27-29]	NA	NA	NA	NA
		-3.8
		-1.1
		-1.2
		-1.3
		-1.1
		-0.74
		-1.6
		-1.37
		-3.42
		-1.6
	A2M	-1.2	[1, 3, 4, 10, 13, 15, 16, 18, 28-30]	-2.63	[5]	2.15	[34, 35]
		-2.3				2.7
		-2.9
		-2.9
		-1.4
		-1.8
		-1.1
		-1.3
		-0.6
		-1.73
		-2.16
		-4.47
		-1.2
	SERPINB1	-3.8	[1, 3, 13, 14]	NA	NA	NA	NA
		-4.2
		-2.3
		-3.7
		-1.6
		-0.12
		-1.07
	SERPINB2	5.3	[4, 13, 15, 28, 29]	5.67	NA	NA	NA
		2
		0.16
		1.3
		8.78
	SERPINB5	6.6	[1, 3, 13, 15, 28, 30]	3.74	[5]	NA	NA
		2.2
		2
		1.2
		2.7
		2.03
		9.38
	SERPIND1	1.5	[1, 27, 29]	-3.69	[5]	NA	NA
		1.7		-2.41
		1.98		-1.2
	SERPINF1	-1.7	[1, 3]	NA	NA	NA	NA
		-1.7
		-1.7
	SERPINH1	1.1	[4, 13, 16]	2.42	[5]	NA	NA
		1.3		2.29
		1.5
	SERPINI1	5.4	[1, 3, 15]	NA	NA	NA	NA
		5
		2.7
		2.68
	SERBP1	1.2	[1, 16]	1.01	[5, 39]	NA	NA
		1.2		1.1
				2.29
Notes:NA,No data available.
Reference
1. Abdueva D WM SB, Triche T, Davicioni E. Quantitative expression profiling in formalin-fixed paraffin-embedded samples by affymetrix microarrays. Journal of Molecular Diagnostics. 2010; 12: 409-17. doi: 10.2353/jmoldx.2010.090155. 2. Choi H SJ, Gao D, Li F, Durrans A, Ryu S, Lee SB, Narula N, Rafii S, Elemento O, Altorki NK, Wong ST, Mittal V. Transcriptome analysis of individual stromal cell p…

## Sheet: B
Tabls S3B Median of mRNA level and protein levels in tissue and protein level in serum
Gene symbol	Gene symbol	Median of mRNA level in tissue	Median of Protein level in serum	Median of Protein level in tissue
C1s	1	-2.2	1.755	-2
C1r	2	-2.7	2.1	-4.4
C1QA	3	-1.89	2.1	-1.84
C1QB	4	-1.7	0.87	-2.3
C1QC	5	-1.44	NA	-1
C2	6	-1.1	1.4	-1.17
C4	7	-1.08	1.35	-1.97
MASP1	8	-0.88	NA	NA
CFD	9	-2.35	NA	NA
CFP	10	-2.03	NA	NA
CFB	11	-1.52	3.17	-1.55
C3	12	-3.78	2.43	-2.98
C5	13	-1.48	1.47	-1.31
C6	14	-3.34	2.78	-1.5
C7	15	-1.96	2.34	-2.37
C8A	16	-0.2	5.58	-1.79
C8B	17	-1.62	5.01	-1.89
C8G	18	3.7	3.5	-1.17
C9	19	5.05	2.59	-1.27
C1NH	20	-1.8	2	-1.86
C1QBP	21	-0.81	NA	1.14
CFI	22	-1.9	2.83	-1.34
C4BPA	23	-2.05	2.08	-2.12
C4BPB	24	-1.11	NA	-1
CFH	25	-1.44	4	-0.95
CLU	26	-1.65	2.45	-1.6
VTN	27	3.1	3.24	-1.44
VWF	28	-2.1	NA	-2.01
SERPINA1	29	-5.3	NA	-2.01
SERPINA3	30	-1.37	2.34	-1.69
CD55/DAF	31	-2.1	NA	-2.47
CD59/MAC	32	-1.5	NA	-0.97
CD44	33	-1.8	2.66	-1
MCP	34	1.8	3	NA
CR1	35	-1.4	NA	NA
CR2	36	1.4	NA	NA
CR3	37	-2.4	NA	1.77
CR4	38	-2.4	NA	NA
CR3	39	-2.3	NA	NA
MRC1	40	-1.6	1.27	-1.44
C3AR1	41	-1.9	NA	NA
C5AR1	42	-1.59	NA	1
C3bR	43	-1.71	NA	NA
C1QR1	44	-1.9	NA	-2.76
APOA1	45	-0.52	1.71	-2.6
APOA2	46	-1.7	1.46	-2.26
APOA4	47	NA	2.4	-1.1
APOB	48	NA	3.16	-1.71
APOC1	49	-1.9	1.32	-2.19
APOC2	50	-1.04	NA	-2.83
APOC3	51	NA	0.4	-2.29
APOD	52	-1.5	NA	-1.28
APOE	53	-2	1.01	-0.85
APOL3	54	-1.37	NA	NA
A2M	55	-1.73	2.43	-2.63
SERPINB1	56	-3	NA	NA
SERPINB2	57	3.65	NA	5.67
SERPINB5	58	2.2	NA	3.74
SERPIND1	59	1.7	NA	-2.41
SERPINF1	60	-1.7	NA	NA
SERPINH1	61	1.3	NA	2.36
SERPINI1	62	3.85	NA	NA
SERBP1	63	1.2	NA	1.1
Notes:NA,No data available.
